# Supplementary material for: Transcriptional Analysis of the Endostyle Reveals Pharyngeal Organ Functions in Ascidian
Source: Biology (Basel). 2023 Feb 3;12(2):245. doi: 10.3390/biology12020245 (PMC9953650; doi:10.3390/biology12020245)
Supplement: Supplementary file 1 [file biology-12-00245-s001.zip]

Archive with 5 entries (5 files):
- R1-Supplementary Table S1_Organ specific gene of the endostyle of Styela clava.xlsx
- R1-Supplementary Table S2_DanioExpressionTableForExpressionSimilarityRatio.xlsx
- R1-Supplementary Table S3_OrganTranscriptionalProfileComparison.xlsx
- R1-Supplementary Table S4_HumanTissueEnrichedGeneExpressionInEndostyle.xls
- SupplementalFigures.pdf
