# Supplementary material for: Transcriptional Analysis of the Endostyle Reveals Pharyngeal Organ Functions in Ascidian
Source: Biology (Basel). 2023 Feb 3;12(2):245. doi: 10.3390/biology12020245 (PMC9953650; doi:10.3390/biology12020245)
Supplement: Supplementary file 1 [file biology-12-00245-s001.zip › R1-Supplementary Table S1_Organ specific gene of the endostyle of Styela clava.xlsx]

## Sheet: Sheet1
Geneid	Ciona_oral_siphon	Ciona_atrial_siphon	Ciona_neural_complex	Ciona_heart	Ciona_ovary	Ciona_pharynx	Ciona_stomach	Ciona_proximal_intestine	Ciona_middle_intestine	Ciona_distal_intestine	Ciona_endostyle	Styela_endostyle	GeneAnnotation
evm.TU.000008F-arrow-pilon.4+KY.Chr1.1785.v1.ND1-1	0.0132692	0	0.0810299	468.163	0.0501816	0.071312	0	0.0263603	0.0386683	0.0069737	0.0575799	2047.57	Uncharacterized Protein Loc445660 [Ciona Intestinalis]
evm.model.000110F-arrow-pilon.12.update+KY.Chr11.923.v1.ND1-1	0	0	0.295918	246.982	0	0.372041	0	0.0343811	0.322778	0.254677	0.11265	123.283	Uncharacterized Protein Loc100186118 Isoform X2 [Ciona Intestinalis]
evm.model.000076F-arrow-pilon.10.update+KY.Chr10.697.v1.SL1-1	0.0141398	0.0697886	0.362655	49.4183	0.142597	0.135095	0.154365	0.0983144	0.346125	0.490462	0.444843	76.0032	Cationic Amino Acid Transporter 2 [Ciona Intestinalis]
evm.model.000103F-arrow-pilon.18.update+KY.Chr5.539.v1.SL1-1	0.0254048	0	0.0310274	0	0.0320253	0	0	0	0.0888396	0.0801096	0.0551202	44.7224	Beta-1,4-Galactosyltransferase 7 Isoform X1 [Ciona Intestinalis]
evm.model.000092F-arrow-pilon.52.update+KY.Chr10.1414.v1.ND1-1	0.075696	0	0.092449	28.4275	0	0.0452008	0	0	0.0441176	0.0795646	0	39.0871	Uncharacterized Protein Loc100178603 [Ciona Intestinalis]
evm.model.001350F-arrow-pilon.1.update+KY.Chr4.873.v1.ND1-1	0	0	0	22.2503	0	0	0	0	0	0.0806914	0	37.7992	Uncharacterized Protein Loc104265625 [Ciona Intestinalis]
evm.model.000153F-arrow-pilon.41.update+KY.Chr9.182.v1.SL1-1	0	0	0.1812	45.5532	0	0	0.0449917	0	0.0432353	0.0389867	0.160951	33.7024	Peptidyl-Prolyl Cis-Trans Isomerase B-Like [Ciona Intestinalis]
evm.model.000505F-arrow-pilon.16.update+KY.UAContig4.9.v1.ND1-1	0	0	0.438685	23.6974	0.0150931	0	0	0	0.0279127	0.0251698	0.0129887	24.7262	Phosphatidylinositol Phosphatase Ptprq [Ciona Intestinalis]
evm.TU.000514F-arrow-pilon.6+KY.Chr2.1153.v1.SL2-1	0	0	0.0660046	2.31606	0.0681275	0	0	0.0268404	0.0314981	0	0.0293143	20.698	Leucine-Rich Repeat And Immunoglobulin-Like Domain Containing-Nogo Receptor-Interacting Protein 4 [Ciona Intestinalis]
MSTRG.5972.update+KY.UAContig39.1.v1.ND1-1	0	0	0	0	0	0.0878538	0	0	0.0857484	0	0	18.0452	Hypothetical Protein Egw08_023775 [Elysia Chlorotica]
evm.model.000150F-arrow-pilon.9.1.update+KY.Chr3.958.v1.ND1-1	0.443226	0.168276	0	0.0192253	0.193407	0	0	0.0338654	0	0	0	15.5529	Low-Density Lipoprotein Receptor-Related Protein 1-Like [Ciona Intestinalis]
evm.model.000024F-arrow-pilon.15.update+KY.Chr9.154.v2.nonSL77-3	0.0301553	0.0372087	0.220976	0.0850209	0.171062	0.0900342	0.146314	0.0449293	0.0703012	0.0792412	0.114498	14.3908	Peptidyl-Prolyl Cis-Trans Isomerase [Ciona Intestinalis]
evm.model.000564F-arrow-pilon.1.update+KY.Chr8.181.v1.ND1-1	0.0757773	0	0	0	0	0	0	0.0752687	0	0.0796502	0.164412	13.7999	Zinc Finger Mym-Type Protein 1-Like, Partial [Ciona Intestinalis]
evm.model.000044F-arrow-pilon.88.update+KY.Chr1.717.v1.ND1-1	0	0	0	2.44581	0	0	0	0.0395256	0	0.0418265	0.0215843	13.6397	Glipr1-Like Protein 2 [Ciona Intestinalis]
evm.TU.000167F-arrow-pilon.10+KY.Chr7.970.v1.nonSL7-1	0.132868	0.0655781	0.324548	1598.78	0.200991	0	0.225637	0.0791854	0	0.0837949	0.115312	13.5157	Uncharacterized Protein Loc474364 Isoform X1 [Ciona Intestinalis]
evm.model.000624F-arrow-pilon.11.update+KY.Chr10.304.v1.SL2-1	0.0348991	0.028708	0.468853	23.9299	0	0.013893	0	0	0.0135601	0.0244552	0.0252399	13.4772	Slit Homolog 1 Protein-Like [Ciona Intestinalis]
evm.TU.000336F-arrow-pilon.14+KY.Chr2.405.v1.ND1-1	0.0700178	0.0863951	0.213785	0.236893	0.0441322	0.209051	0.106165	0.0869348	0.142829	0.110394	0.113937	13.3386	Pol-Like Protein [Ciona Intestinalis]
evm.TU.000076F-arrow-pilon.85+KY.Chr10.579.v1.ND1-1	0.00144607	0.0107059	0.0512174	0.042402	0.0528647	0.169247	0.0105246	0.0316001	0.303412	0.395195	0.382776	12.8578	Zonadhesin-Like Isoform X3 [Ciona Intestinalis]
MSTRG.11139.update+KY.UAContig16.8.v1.ND1-1	0.0294373	0.0726455	0.0359524	0	0	0.0351562	0	0	0	0	0	12.7822	Hypothetical Protein Bt_1952 [Bartonella Tribocorum Cip 105476]
evm.model.000289F-arrow-pilon.8.update+KY.Chr8.824.v1.ND1-1	0	0	0	0	0.0246362	0.02334	0	0.155296	0.0227806	0.0205421	0.0424025	11.5761	Uncharacterized Pe-Pgrs Family Protein Pe_Pgrs10-Like Isoform X1 [Ciona Intestinalis]
evm.model.000003F-arrow-pilon.121.update+KY.Chr1.879.v3.ND1-2	0	0	0	11.0937	0	0	0	0	0.0285233	0.0514407	0.0265457	11.4699	Fibropellin-1-Like Isoform X2 [Ciona Intestinalis]
evm.model.000603F-arrow-pilon.14.update+KY.Chr3.1732.v1.nonSL11-5	0.0843987	0.10414	0.412311	0	0.319179	0.151193	0.0511881	0.20958	0.344329	0.487917	0.228897	11.3411	Glutathione S-Transferase Kappa 1-Like [Ciona Intestinalis]
evm.model.000065F-arrow-pilon.44.update+KY.Chr1.1318.v1.SL1-1	0	0	0.412558	12.7621	0	0	0.0256094	0	0	0	0	11.328	Transcription Factor Protein [Ciona Intestinalis]
evm.TU.000070F-arrow-pilon.60+KY.Chr3.1539.v1.ND1-1	0.0204685	0.0378841	0.224987	0.0692514	0.0645064	0.0733349	0.136556	0.0914898	0.131225	0.0968156	0.13323	11.0316	S-Antigen Protein-Like [Ciona Intestinalis]
evm.TU.000064F-arrow-pilon.14+KY.Chr1.937.v1.ND1-1	0.0236328	0	0.173179	0	0.0297915	0	0	0	0	0.0248406	0	10.8156	Zinc Metalloproteinase Nas-13 Isoform X3 [Ciona Intestinalis]
evm.model.000006F-arrow-pilon.37.1.update+KY.Chr13.83.v1.ND1-1	0.0427109	0	0.208655	0.192673	0	0.102017	0.0518086	0.0848483	0.149358	0.0897875	0.139003	10.7153	Uncharacterized Protein Loc113474891 [Ciona Intestinalis]
MSTRG.7585.update+KY.Chr10.1151.v1.nonSL11-12	0	0.075385	0.335774	0.0344506	0.0962703	0.091205	0.0741085	0.0455136	0.267058	0.256869	0.314821	10.5496	Low Quality Protein: Dynactin Subunit 2-Like [Ciona Intestinalis]
evm.model.000170F-arrow-pilon.39.update+KY.Chr14.473.v1.SL2-1	0	0	0.0811981	0.0749788	0.0419048	0.4367	0.120968	0	0.193743	0.209645	0.432745	10.4112	Bifunctional Methylenetetrahydrofolate Dehydrogenase/Cyclohydrolase, Mitochondrial [Ciona Intestinalis]
evm.model.000187F-arrow-pilon.40.update+KY.Chr9.519.v1.ND1-1	0	0	0	0	0	0	0	0.03937	0.23101	0.45828	0.257992	10.2208	Uncharacterized Protein Loc100176421 Isoform X2 [Ciona Intestinalis]
evm.model.000027F-arrow-pilon.11.update+KY.Chr9.686.v1.ND1-1	0	0	0	0.0224133	0	0.0237349	0.120536	0.0197405	0.0463322	0	0.02156	9.79618	Nxpe Family Member 1-Like [Ciona Intestinalis]
evm.model.000542F-arrow-pilon.2.update+KY.Chr10.820.v1.nonSL21-1	0.0630993	0.0444905	0.41835	0.223651	0.284082	0.387555	0.240554	0.250703	0.210148	0.208447	0.342263	9.75747	Dynamin-1-Like Protein [Ciona Intestinalis]
evm.TU.000289F-arrow-pilon.10+KY.UAContig3.74.v1.ND1-1	0	0.117827	0	0	0	0	0	0	0.11131	0.100372	0.103593	8.66067	Reverse Transcriptase [Ciona Intestinalis]
evm.model.000674F-arrow-pilon.6.update+KY.Chr11.1362.v4.nonSL15-5	0.0586541	0.05428	0.268633	0.132297	0.110909	0.15761	0.160083	0.0873906	0.119648	0.184955	0.206798	7.85114	Protein Dead Ringer Homolog Isoform X1 [Ciona Intestinalis]
evm.TU.000108F-arrow-pilon.29+KY.Chr1.1391.v1.ND1-1	0	0.0463028	0.229153	0.0846406	0.0473047	0	0.0910375	0	0	0.0394434	0.0407091	7.50314	Interleukin 17-3 [Ciona Intestinalis]
evm.model.000144F-arrow-pilon.16.update+KY.Chr7.114.v1.nonSL4-1	0.0613519	0.151404	0.149861	0.18451	0.309361	0.46405	0.446522	0.304701	0.429091	0.386925	0.332785	7.4745	Transmembrane Protein 39A [Ciona Intestinalis]
evm.model.000128F-arrow-pilon.29.update+KY.Chr2.924.v1.nonSL4-1	0	0	0.0601048	0	0.0310189	0.146934	0	0.0244413	0.172096	0.12932	0.0800821	7.29974	Actin-Like Protein 6B [Ciona Intestinalis]
MSTRG.5654.update+KY.Chr12.234.v1.SL1-1	0	0	0	0	0.055663	0	0.0535615	0	0.0514706	0.0464127	0	7.28185	Uncharacterized Protein Loc100184972 Isoform X1 [Ciona Intestinalis]
evm.model.000402F-arrow-pilon.10.update+KY.Chr11.444.v1.nonSL18-1	0.100104	0.154397	0.427905	0.169341	0.283929	0.239102	0.212496	0.348011	0.320887	0.315659	0.407236	6.95652	Palmitoyltransferase Zdhhc3 Isoform X2 [Ciona Intestinalis]
evm.model.000496F-arrow-pilon.3.update+KY.Chr5.1101.v2.nonSL2-2	0.322039	0.496706	0.229433	0.151328	0.169151	0	0.32553	0.0533129	0.125129	0.112833	0.0873401	6.90136	Adenosine Receptor A3-Like [Ciona Intestinalis]
evm.TU.000221F-arrow-pilon.31+KY.Chr9.1148.v1.ND1-1	0	0	0	0	0	0	0.0169008	0	0	0	0	6.72431	Hypothetical Protein Kafr_0L02140, Partial [Kazachstania Africana Cbs 2517]
evm.TU.000430F-arrow-pilon.1+KY.Chr9.875.v2.ND1-2	0.0479408	0.0591542	0.380582	0.108133	0.0604341	0.20039	0.319839	0	0	0	0	6.59752	High Choriolytic Enzyme 1-Like, Partial [Ciona Intestinalis]
evm.TU.000050F-arrow-pilon.38+KY.Chr1.585.v1.nonSL14-3	0.0418237	0.0774095	0.0766202	0.0235838	0.0263615	0.174821	0.0253662	0.0623144	0.219384	0.219806	0.294918	6.29086	Metallo-Beta-Lactamase Domain-Containing Protein 1-Like [Ciona Intestinalis]
evm.model.000577F-arrow-pilon.15.update+KY.Chr13.302.v2.ND1-2	0.0632158	0.0156004	0.416916	0.31369	0.286883	0.181193	0.475423	0.100466	0.206325	0.265786	0.397757	6.20647	Uncharacterized Protein Loc113019249 [Astatotilapia Calliptera]
evm.model.000221F-arrow-pilon.18.update+KY.Chr8.939.v4.nonSL1-2	0.0329159	0.0203075	0.0201004	0	0.103734	0.0589659	0.0199636	0.0163475	0.0575528	0.0172991	0.0178542	6.15781	Transient Receptor Potential Cation Channel Subfamily A Member 1 Homolog Isoform X1 [Ciona Intestinalis]
evm.model.000201F-arrow-pilon.35.update+KY.Chr12.792.v1.nonSL11-4	0.0355565	0	0.217129	0.0801994	0	0.297249	0.0431303	0.0706356	0.082893	0.261616	0.192865	5.86122	Mitotic Spindle Assembly Checkpoint Protein Mad2B-Like [Ciona Intestinalis]
MSTRG.879.update+KY.Chr8.145.v1.ND1-1	0	0	0	0	0	0	0	0	0	0	0.1108	5.84462	Uncharacterized Protein Loc108950678 [Ciona Intestinalis]
evm.model.000726F-arrow-pilon.4.update+KY.Chr2.2247.v1.nonSL1-1	0	0	0.111106	401.765	0	0	0	0	0.0353472	0.0318738	0.164483	5.73013	Transcription Factor Protein Precursor [Ciona Intestinalis]
evm.model.000047F-arrow-pilon.73.update+KY.Chr8.92.v1.ND1-1	0.0161858	0.059915	0.019768	0	0.102019	0.154642	0.176701	0.0160771	0.0566011	0.017013	0.0877948	5.70563	Predicted: Uncharacterized Protein Loc107340436 [Acropora Digitifera]
evm.model.000004F-arrow-pilon.2.1.update+KY.Chr9.111.v1.ND1-1	0	0	0.172745	0.917202	0	0.105574	0.0214461	0	0.0412178	0.0557511	0.13426	5.70324	Uncharacterized Protein Loc100184048 Isoform X1 [Ciona Intestinalis]
evm.model.000008F-arrow-pilon.106.update+KY.Chr12.60.v1.nonSL3-1	0.017239	0.0212712	0.0631629	1435.65	0.130389	0.0617642	0.062733	0	0.120568	0.0724801	0.112209	5.47825	Uncharacterized Protein Loc100186110 [Ciona Intestinalis]
evm.model.000393F-arrow-pilon.17.update+KY.Chr14.923.v3.nonSL8-4	0.0135838	0.0670444	0.248853	0.061278	0.119866	0.178451	0.131818	0.0674633	0.110838	0.214171	0.206308	5.47305	Dnaj Homolog Subfamily C Member 8 [Ciona Intestinalis]
evm.model.000026F-arrow-pilon.49.update+KY.Chr11.687.v3.ND2-5	0.0427627	0.0791474	0.0261135	0	0	0	0	0	0	0	0	5.25241	Actin, Cytoplasmic-Like [Ciona Intestinalis]
evm.model.000081F-arrow-pilon.20.update+KY.Chr4.879.v1.nonSL5-2	0.0629035	0.103489	0.422539	0.201	0.105728	0.150248	0.114454	0.0312406	0.146647	0.143257	0.216094	5.20868	Tbc1 Domain Family Member 16-Like [Ciona Intestinalis]
MSTRG.9192.update+KY.Chr10.167.v1.ND1-1	0	0	0.171454	0	0	0	0.170287	0	0	0	0	5.10656	Dna Damage-Regulated Autophagy Modulator Protein 1-Like [Ciona Intestinalis]
evm.model.000003F-arrow-pilon.59.update+KY.Chr8.1394.v1.ND1-1	0	0	0.482554	0	0	0.042897	0.0435699	0	0.041869	0.0377547	0.0389662	4.71528	Calcium And Integrin-Binding Family Member 3-Like [Ciona Intestinalis]
evm.model.000536F-arrow-pilon.1.update+KY.Chr10.1077.v2.SL1-2	0.350418	0.400353	0.364569	0.146368	0.392655	0.0154998	0.26763	0.348066	0.0756418	0.0954922	0.197113	4.68925	Adhesion G-Protein Coupled Receptor G7-Like [Ciona Intestinalis]
evm.model.000016F-arrow-pilon.55.update+KY.Chr8.980.v1.nonSL11-1	0.0389568	0	0.451998	0.175738	0.0736635	0.0697877	0.28353	0.232172	0.295166	0.266161	0.253571	4.36771	Uncharacterized Protein Loc104265911 [Ciona Intestinalis]
MSTRG.13016.update+KY.UAContig2.47.v1.ND1-1	0	0	0	0	0	0.203295	0	0	0.0992114	0.223655	0	4.35579	Uncharacterized Protein Loc111042781 [Myzus Persicae]
evm.TU.000106F-arrow-pilon.7+KY.Chr8.242.v1.ND1-1	0.424313	0.250399	0.405565	9.46657	0.139536	0.154227	0.223781	0.0549737	0.150531	0.116348	0.0200135	4.26979	Rab9 Effector Protein With Kelch Motifs-Like Isoform X1 [Ciona Intestinalis]
evm.TU.000193F-arrow-pilon.17+KY.UAContig11.12.v1.ND1-2	0	0	0	0	0	0.029782	0	0	0.0581366	0.104847	0.027053	3.9522	Tpa: Zinc Finger Protein, Partial [Ciona Intestinalis]
evm.model.000067F-arrow-pilon.17.update+KY.Chr2.148.v3.nonSL9-2	0.0285085	0.0703533	0.487452	0.0643022	0.143751	0.136188	0.207486	0.0283171	0.199386	0.419517	0.340198	3.89224	Protein Casp [Ciona Intestinalis]
evm.model.000603F-arrow-pilon.10.update+KY.Chr5.20.v1.ND1-2	0	0	0.0434697	0.883084	0	0	0	0	0.165954	0	0.0772239	3.87559	Uncharacterized Protein Loc108950944 [Ciona Intestinalis]
evm.model.000616F-arrow-pilon.14.update+KY.Chr1.2070.v1.ND1-1	0	0	0	0	0.0394836	0	0	0.0311111	0.0365098	0	0.0679571	3.83839	Transcription Factor Protein Isoform X1 [Ciona Intestinalis]
evm.TU.000082F-arrow-pilon.17+KY.Chr9.971.v1.ND1-1	0	0	0.0285189	0	0	0	0	0	0	0	0	3.66059	Alpha-(1,3)-Fucosyltransferase 6 [Ciona Intestinalis]
evm.model.000047F-arrow-pilon.25.update+KY.Chr1.1030.v1.ND1-1	0	0	0.251038	10.1996	0	0.0350683	0	0.0291666	0.0684558	0.0617289	0.127419	3.33183	Tctex1 Domain-Containing Protein 1-B-Like [Ciona Intestinalis]
evm.model.000301F-arrow-pilon.1.update+KY.Chr10.1130.v1.ND1-1	0	0	0.263211	0	0	0	0	0	0	0	0	3.31923	Unnamed Protein Product [Protopolystoma Xenopodis]
evm.model.000351F-arrow-pilon.16.update+KY.Chr9.1099.v3.ND3-1	0.0134825	0	0.0411661	8.74299	0.0594861	0.0161018	0.00817717	0	0.157159	0.0708577	0.0292526	3.21497	Myosin-11 Isoform X6 [Ciona Intestinalis]
evm.model.000333F-arrow-pilon.15.update+KY.Chr10.216.v1.SL1-1	0.0953626	0.220627	0.0582341	0.201651	0.270482	0.0142361	0.0578377	0.0592015	0.0555798	0.0626477	0.0129316	2.94875	Short Transient Receptor Potential Channel 4-Like [Ciona Intestinalis]
MSTRG.14808.update+KY.Chr2.494.v1.ND1-2	0	0	0.0308495	0	0	0	0	0.0250896	0.0294434	0	0.0548041	2.90749	Prolactin-Releasing Peptide Receptor-Like [Ciona Intestinalis]
evm.model.000410F-arrow-pilon.6.update+KY.Chr2.210.v1.ND1-1	0.074812	0.0461553	0.274108	4.3873	0	0.044673	0.0453738	0	0	0	0	2.88691	Uncharacterized Protein Loc108951006 [Ciona Intestinalis]
evm.TU.000743F-arrow-pilon.2+KY.Chr1.707.v1.ND1-1	0.018924	0	0.138673	0.341472	0.238556	0.0678013	0	0.263157	0.0882352	0.278476	0.431119	2.86936	Uncharacterized Protein Loc104265615 [Ciona Intestinalis]
MSTRG.12250.update+KY.Chr8.1300.v1.ND1-1	0	0.0498033	0	2.82223	0.050881	0	0	0.0400916	0.141146	0.127276	0.0875735	2.46247	Myeloid-Associated Differentiation Marker Homolog [Ciona Intestinalis]
evm.model.000014F-arrow-pilon.32.update+KY.Chr1.1983.v1.SL1-1	0.238487	0.269747	0.0970897	0	0	0	0.0241072	0.039481	0	0	0	2.45214	Alkaline Phosphatase, Tissue-Nonspecific Isozyme-Like [Ciona Intestinalis]
evm.model.000278F-arrow-pilon.21.update+KY.Chr12.5.v3.SL7-4	0.130184	0.107089	0.264994	0.293636	0.300868	0.336863	0.157914	0.0862068	0.151749	0.250869	0.353071	2.38796	Predicted: Connector Enhancer Of Kinase Suppressor Of Ras 2-Like, Partial [Nestor Notabilis]
evm.model.000060F-arrow-pilon.55-evm.model.000060F-arrow-pilon.56.update+KY.Chr7.838.v3.ND1-3	0.0481372	0.0445475	0.0734887	2.04937	0.257898	0.0862336	0.0291954	0	0.112223	0.0885455	0.0783317	2.29585	Uncharacterized Protein Loc104265851 Isoform X2 [Ciona Intestinalis]
evm.TU.000153F-arrow-pilon.15+KY.Chr11.1180.v2.ND1-2	0.197736	0.146392	0	0	0.0498531	0.0472301	0	0.0392816	0.0460982	0.0415683	0	2.28591	Thyrotropin Receptor-Like [Ciona Intestinalis]
evm.model.000041F-arrow-pilon.51.update+KY.Chr14.1106.v1.SL1-2	0.145072	0.258563	0.433106	0.236324	0.365757	0.250259	0.29329	0.288197	0.488523	0.474403	0.437167	2.22561	E3 Ubiquitin-Protein Ligase Tm129 [Ciona Intestinalis]
evm.TU.000259F-arrow-pilon.13+KY.Chr3.39.v1.nonSL3-1	0	0.0178482	0.176663	0.26101	0.0182344	0.310951	0.122822	0.0287356	0.0337221	0.091225	0.172613	2.1846	Mfs-Type Transporter Slc18B1-Like [Ciona Intestinalis]
evm.TU.000093F-arrow-pilon.26+KY.Chr8.1245.v1.ND1-1	0	0	0	9.91087	0	0	0	0.0559551	0.26266	0.296062	0.4889	2.13011	Low-Density Lipoprotein Receptor-Related Protein-Like Isoform X1 [Ciona Intestinalis]
MSTRG.5816.update+KY.Chr1.2421.v1.SL1-1	0.0218182	0.242294	0.293118	0.0984242	0.110016	0.026057	0.423451	0.0216718	0.0762975	0.0229333	0.094677	2.08628	Uncharacterized Protein Loc113475101 [Ciona Intestinalis]
evm.model.000047F-arrow-pilon.26.update+KY.Chr2.1457.v1.SL1-1	0.0392388	0.14525	0.479232	0.752293	0.395716	0	0.095194	0	0.0914777	0.123733	0.0425678	1.89606	Uncharacterized Protein Loc100182822 [Ciona Intestinalis]
evm.model.000163F-arrow-pilon.31.update+KY.Chr14.948.v1.ND1-1	0	0	0	0.628281	0	0	0.0563137	0	0	0	0	1.87246	Non-Muscle Caldesmon-Like [Ciona Intestinalis]
evm.TU.000141F-arrow-pilon.48+KY.Chr3.236.v1.nonSL2-1	0.284992	0.168793	0.36199	0.269982	0.31615	0.353973	0.414838	0.113232	0.239186	0.251629	0.247336	1.85971	Uncharacterized Protein Loc100179220 Isoform X3 [Ciona Intestinalis]
evm.model.000008F-arrow-pilon.53.update+KY.Chr3.825.v1.ND1-1	0.243196	0.133369	0.165012	0.0304745	0.136255	0.0322715	0.098333	0.0268404	0.0314981	0.0852086	0.117257	1.84995	Melatonin Receptor Type 1A [Ciona Intestinalis]
evm.model.000690F-arrow-pilon.4.update+KY.Chr10.138.v1.ND1-1	0	0	0	0	0	0	0	0.0147306	0.138295	0.374114	0.353943	1.80853	Predicted: Uncharacterized Protein K02A2.6 [Tribolium Castaneum]
evm.model.000046F-arrow-pilon.33.update+KY.Chr7.519.v2.nonSL11-2	0.0257671	0.015897	0.314698	0.0871783	0.129928	0.230797	0.343812	0.0895794	0.255301	0.392718	0.391343	1.73063	Centrosomal Protein Of 76 Kda-Like [Ciona Intestinalis]
evm.model.000112F-arrow-pilon.14.update+KY.Chr9.46.v1.ND1-1	0	0	0	0	0	0	0.0283624	0.0232249	0	0	0.0253655	1.71436	Carbonic Anhydrase 9-Like [Ciona Intestinalis]
MSTRG.17918.update+KY.Chr4.932.v1.ND1-1	0	0	0	0.0971608	0	0.10289	0	0.0570496	0.0669495	0.120741	0.218077	1.68516	Protein Unc-93 Homolog A-Like [Ciona Intestinalis]
evm.TU.000034F-arrow-pilon.72+KY.Chr9.330.v2.ND2-1	0.0928742	0.0229195	0.0680575	0	0	0.133101	0	0	0	0	0	1.53048	Protein Unc-93 Homolog A [Ciona Intestinalis]
evm.model.000278F-arrow-pilon.20.update+KY.Chr10.289.v1.ND1-1	0.0147371	0.0727366	0.161989	0.132961	0.297242	0.0880008	0.14301	0.0439146	0.0515351	0.154903	0.0639496	1.51558	Transposon Ty3-G Gag-Pol Polyprotein [Trichinella Papuae]
MSTRG.19060.update+KY.Chr13.483.v1.ND1-1	0	0	0.0967079	0	0	0.126088	0.0320165	0.0262172	0.1846	0.24969	0.171802	1.45856	Feline Leukemia Virus Subgroup C Receptor-Related Protein 2-Like [Ciona Intestinalis]
evm.TU.000080F-arrow-pilon.61+KY.Chr11.656.v1.nonSL9-1	0.125471	0.129016	0.383101	0.0707515	0.210892	0.124872	0.253662	0.1454	0.0487519	0.241787	0.11343	1.41637	Thap Domain-Containing Protein 10-Like [Ciona Intestinalis]
MSTRG.11649.update+KY.Chr4.1032.v1.ND1-1	0	0	0	2.83657	0.0299119	0	0	0	0.0829768	0	0.154448	1.3464	B-Cell Cll/Lymphoma 6 Member B Protein-Like Isoform X1 [Ciona Intestinalis]
MSTRG.10471.update+KY.Chr10.758.v2.SL1-1	0	0	0	0.0651455	0	0	0	0	0.471335	0.242868	0.250661	1.2855	Uncharacterized Protein Loc113474584 [Ciona Intestinalis]
MSTRG.12399.update+KY.Chr6.400.v1.ND1-1	0.0188834	0	0	7.3685	0	0	0	0	0	0	0	1.24962	Slit Homolog 1 Protein [Ciona Intestinalis]
evm.TU.000088F-arrow-pilon.35+KY.Chr6.82.v2.ND1-2	0.388528	0.442527	0	0	0	0	0	0	0	0	0	1.19937	Uncharacterized Protein Loc108949537 [Ciona Intestinalis]
evm.TU.000472F-arrow-pilon.18+KY.Chr10.656.v1.ND1-2	0	0	0	0	0	0	0.0606271	0	0	0.0525352	0	1.1655	Uncharacterized Protein Zf(Cchc)-19 [Ciona Intestinalis]
evm.model.000089F-arrow-pilon.60.update+KY.Chr2.1315.v1.SL2-1	0.291429	0.261524	0.258857	0.0896364	0.133591	0.126562	0.289232	0.0789472	0.0308823	0.0278476	0.0287412	1.15362	Monocarboxylate Transporter 14-Like [Ciona Intestinalis]
evm.TU.000433F-arrow-pilon.16+KY.Chr12.209.v1.ND1-1	0.0870036	0.214708	0.398472	0.466072	0.191934	0.103906	0.105536	0.0216049	0.050708	0.114313	0.0707886	1.10636	Uncharacterized Protein Loc108949962 [Ciona Intestinalis]
MSTRG.17294.update+KY.Chr2.16.v1.ND1-1	0	0	0.0984032	0.302887	0	0.0320747	0.162889	0.0266768	0	0.0282297	0.116542	1.10278	Uncharacterized Protein Loc100179381 [Ciona Intestinalis]
MSTRG.5231.update+KY.Chr1.2550.v1.ND1-1	0.383526	0.20704	0.146378	0.108133	0.0604341	0.0286272	0.0581525	0.261904	0.279412	0.302346	0.208032	1.08236	Uncharacterized Protein Loc100178460 [Ciona Intestinalis]
evm.model.000324F-arrow-pilon.8.update+KY.Chr14.14.v1.ND1-1	0.0635273	0.182902	0.0517248	0.0238815	0.0533883	0.075869	0	0	0	0	0	1.03571	Zinc Finger Protein [Ciona Intestinalis]
evm.model.000114F-arrow-pilon.22.update+KY.Chr11.587.v1.ND1-1	0.051553	0.0636113	0.0629627	0.0290701	0	0.0615684	0.0938012	0.0256035	0.0300465	0	0	1.02669	Uncharacterized Protein Loc100178131, Partial [Ciona Intestinalis]
evm.model.000124F-arrow-pilon.52.update+KY.Chr5.1122.v1.ND1-1	0.0270011	0	0.032977	0.730828	0	0	0	0	0.0314739	0.0567622	0.0292918	1.0189	Hypothetical Protein Crg98_020545 [Punica Granatum]
