# Supplementary material for: Transcriptional Analysis of the Endostyle Reveals Pharyngeal Organ Functions in Ascidian
Source: Biology (Basel). 2023 Feb 3;12(2):245. doi: 10.3390/biology12020245 (PMC9953650; doi:10.3390/biology12020245)
Supplement: Supplementary file 1 [file biology-12-00245-s001.zip › R1-Supplementary Table S2_DanioExpressionTableForExpressionSimilarityRatio.xlsx]

## Sheet: Styela-DanioGene
		Gill	Headkidney	Testis	Brain	Thyroid	Muscle	Skin	Tail	Intestine	Spleen	Thymus	Heart	Liver
MSTRG.10471.update	StyelaHomolog-ENSDARG00000053113	38.58	28.2046	7.94667	31.48	2.29	10.83	6.45	8.76	6.26667	9.72667	16.58	12.8867	0.363333
MSTRG.11139.update	StyelaHomolog-ENSDARG00000102965	24.9882	26.4962	33.4833	37.62	2.72	13.11	7.82333	16.2633	12.8767	45.0167	12.8	15.6033	6.94333
MSTRG.11649.update	StyelaHomolog-ENSDARG00000005586	4.90132	7.26524	20.4367	49.6	25.55	23.6033	18.42	23.37	10.12	89.6433	90.96	42.6233	6.82
MSTRG.12250.update	StyelaHomolog-ENSDARG00000086815	12.8938	7.85284	11.6767	2.43	6.49	20.1233	20.9967	22.3467	2.80333	44.63	0.71	139	1.14333
MSTRG.12399.update	StyelaHomolog-ENSDARG00000099446	1.08242	0.204689	8.59	1.66667	0.54	0	0.0266667	0.13	0.0366667	0.103333	0.09	0	0
MSTRG.13016.update	StyelaHomolog-ENSDARG00000075812	0	0.087755	3.11333	1.04	0	0	0.08	0.0333333	0.0333333	0.06	0	0.18	0
MSTRG.14808.update	StyelaHomolog-ENSDARG00000060477	9.35758	14.5374	0	0	2.08	0	0	0	0	0	1.86	0	0
MSTRG.17294.update	StyelaHomolog-ENSDARG00000037679	8.87872	57.5859	7.67333	49.8367	0.75	10.6667	9.38	0.143333	11.8267	0.35	0.92	54.5633	25.83
MSTRG.17918.update	StyelaHomolog-ENSDARG00000041554	0	0	1.05	0	0	0	0.0833333	0	47.6933	0	0	0	0
MSTRG.19060.update	StyelaHomolog-ENSDARG00000038957	0	0.72969	0.38	0.343333	0.02	0	0.06	0	0.0433333	0.0566667	0	0.0833333	0.103333
MSTRG.5231.update	StyelaHomolog-ENSDARG00000074050	5.81361	4.42842	5.51333	8.33	1.08	2.64	2.15	1.37	0.35	1.85333	0.04	39.4133	0.223333
MSTRG.5654.update	StyelaHomolog-ENSDARG00000008450	1.27433	0.191338	0.72	0.0566667	2.23	0.11	0.0566667	0.226667	0	0.0366667	0.05	0	0
MSTRG.5816.update	StyelaHomolog-ENSDARG00000063078	0.066503	0	1.98333	0.07	0.02	0	0.23	0.126667	276.9	0.37	0.03	0.123333	42.01
MSTRG.5972.update	StyelaHomolog-ENSDARG00000075433	10.3449	0.410498	0.00333333	0	0.19	0.03	0	0	0	0	0.07	0	0
MSTRG.7585.update	StyelaHomolog-ENSDARG00000031388	40.2972	39.9523	0	0	19.23	0	0	0	0	0	35.48	0	0
MSTRG.879.update	StyelaHomolog-ENSDARG00000097351	27.1077	70.5049	84.83	26.1	6.19	45.69	39.0067	163.18	59.76	62.8433	0.48	26.6367	39.5767
MSTRG.9192.update	StyelaHomolog-ENSDARG00000102970	2.50134	2.19273	0.286667	0.633333	0.02	0.25	0.1	0.466667	0	0.08	0.06	0.253333	0.0766667
evm.TU.000050F-arrow-pilon.38	StyelaHomolog-ENSDARG00000077314	2.37801	5.11715	0.0166667	0.166667	1.73	0	0.253333	0	0.113333	0	2.12	0	0.0566667
evm.TU.000064F-arrow-pilon.14	StyelaHomolog-ENSDARG00000029747	12.2445	0.161346	4.21333	0.306667	4.81	4.44333	1.49333	11.0633	1043.09	0.773333	0.29	0.483333	0.1
evm.TU.000070F-arrow-pilon.60	StyelaHomolog-ENSDARG00000103065	6.73645	3.09796	10.37	49.5633	5.38	32.94	18.8133	31.24	7.46	38.29	17.44	21.5067	8.48333
evm.TU.000076F-arrow-pilon.85	StyelaHomolog-ENSDARG00000021948	2.02198	0.755171	1.72	12.7233	0.79	1.84	1.36667	0.96	0.0133333	0.51	0.24	0.383333	0.0733333
evm.TU.000080F-arrow-pilon.61	StyelaHomolog-ENSDARG00000056079	3.28536	6.36624	1.43333	0.83	0.56	0.0866667	0.256667	2.76	0.03	0.106667	1.36	0.126667	0
evm.TU.000082F-arrow-pilon.17	StyelaHomolog-ENSDARG00000008384	10.0082	10.8157	80.89	22.3333	2.57	15.7067	12.05	18.7733	6.50333	28.72	2.58	13.9733	3.86667
evm.TU.000088F-arrow-pilon.35	StyelaHomolog-ENSDARG00000093563	2.6042	4.35983	11.7833	4.09	0.23	2.06	1.72667	2.02333	1.41	6.84333	0.58	5.14667	1.21
evm.TU.000093F-arrow-pilon.26	StyelaHomolog-ENSDARG00000032820	10.8875	6.27968	0.0566667	0	0.73	0	0.0466667	0	0	0	0.12	0	0
evm.TU.000106F-arrow-pilon.7	StyelaHomolog-ENSDARG00000090886	0.321757	0.936104	42.29	9.44	0.15	0.32	0.74	0.213333	0.0933333	0.943333	0.24	0.416667	0.206667
evm.TU.000108F-arrow-pilon.29	StyelaHomolog-ENSDARG00000010700	0.076224	1.84179	2.89	1.40333	0.28	3.85667	1.73333	1.68667	0.47	2.46333	0.12	1.10667	0.613333
evm.TU.000141F-arrow-pilon.48	StyelaHomolog-ENSDARG00000088246	11.6299	24.6534	44.0967	17.2633	0.46	13.68	10.42	18.7533	9.95333	20.3333	2.73	16.3433	6.26
evm.TU.000153F-arrow-pilon.15	StyelaHomolog-ENSDARG00000007906	0.08432	0.22521	0.0233333	0.01	0.02	0	0	0	1.35667	0	0	0	0
evm.TU.000167F-arrow-pilon.10	StyelaHomolog-ENSDARG00000063719	50.0142	48.2768	148.563	175.673	5.82	77.29	45.29	89.2733	87.6867	169.853	9.31	76.9467	38.05
evm.TU.000193F-arrow-pilon.17	StyelaHomolog-ENSDARG00000075851	12.0819	18.1176	81.7167	4.30333	0.78	16.51	12.23	30.4967	22.4133	22.26	0	8.16333	20.07
evm.TU.000221F-arrow-pilon.31	StyelaHomolog-ENSDARG00000068460	1.05935	0.354445	0.423333	1.80333	0.09	0.4	0.31	0.346667	0.27	0.406667	0.2	0.213333	0.07
evm.TU.000259F-arrow-pilon.13	StyelaHomolog-ENSDARG00000044047	1.62143	6.50662	3.39333	0.253333	0.06	0	0	0	0.896667	0.316667	0.2	0	0.376667
evm.TU.000289F-arrow-pilon.10	StyelaHomolog-ENSDARG00000105206	21.1045	27.9919	90.2733	58.2133	5.47	40.9	38.3433	53.77	31.7767	51.1467	4.52	47.7467	25.3867
evm.TU.000336F-arrow-pilon.14	StyelaHomolog-ENSDARG00000089976	56.808	143.919	0.14	0	122.15	0	0	0	0	0	170.22	0	0
evm.TU.000430F-arrow-pilon.1	StyelaHomolog-ENSDARG00000069216	0.132242	1.68543	0.193333	0.496667	0.39	4.21	1.12333	0	0.113333	0	0.19	0.106667	0
evm.TU.000433F-arrow-pilon.16	StyelaHomolog-ENSDARG00000016181	16.3622	39.5557	69.38	62.1067	5.36	21.3733	13.4467	39.8833	11.25	60.81	10.94	27.3533	6.17333
evm.TU.000472F-arrow-pilon.18	StyelaHomolog-ENSDARG00000102083	1.01681	0.239754	1.20333	33.7133	1.51	1.32667	0.916667	0.98	0	2.21667	0.11	0.983333	0
evm.TU.000514F-arrow-pilon.6	StyelaHomolog-ENSDARG00000034165	0.147135	0.17813	0.276667	9.08667	0.05	0.663333	0.17	0.736667	0	0	0	0	0
evm.TU.000743F-arrow-pilon.2	StyelaHomolog-ENSDARG00000099667	38.1115	71.8297	971.42	91.7167	91.77	78.1933	60.47	121.737	46.2633	73.62	302.6	92.4967	34.4367
evm.model.000003F-arrow-pilon.121.update	StyelaHomolog-ENSDARG00000052139	29.5795	5.84619	26.1133	85.0967	8.24	96.6033	53.19	219.023	11.3367	89.8467	0.64	51.5433	10.4367
evm.model.000003F-arrow-pilon.59.update	StyelaHomolog-ENSDARG00000102820	1.8715	3.12517	12.4233	55.9933	3.56	5.82333	2.28667	2.82	1.14	5.90667	0.2	1.12667	1.04
evm.model.000004F-arrow-pilon.2.1.update	StyelaHomolog-ENSDARG00000100835	8.84075	6.85633	2.14667	12.1433	1.53	10.53	3.86333	29.7267	3.04333	56.9333	1.01	4.36667	0.28
evm.model.000006F-arrow-pilon.37.1.update	StyelaHomolog-ENSDARG00000057241	12.5692	18.3417	55.98	6.15	24.48	14.5967	8.26667	19.1333	25.9133	173.6	0.32	17.6933	3.92
evm.model.000008F-arrow-pilon.106.update	StyelaHomolog-ENSDARG00000033012	9.09648	15.813	0.0266667	0.0133333	1.21	0	0	0	0.01	0.00666667	3.8	0	0
evm.model.000008F-arrow-pilon.53.update	StyelaHomolog-ENSDARG00000061940	1.4311	0.674501	3.07667	7.32	2.28	3.11333	3.08667	3.58333	24.2367	3.68667	0.1	0.956667	0.0433333
evm.model.000014F-arrow-pilon.32.update	StyelaHomolog-ENSDARG00000015273	3.04252	0	0	0	5.99	0	0	0	0	0	0.08	0	0
evm.model.000016F-arrow-pilon.55.update	StyelaHomolog-ENSDARG00000009782	205.711	22.9079	43.08	20.01	6.7	33.9133	40.21	14.41	68.4333	663.523	22.15	390.48	6.5
evm.model.000024F-arrow-pilon.15.update	StyelaHomolog-ENSDARG00000058148	37.9473	50.1414	0.333333	0.396667	11.44	0.413333	0.41	0.433333	0.313333	0.51	29.12	0.466667	0.146667
evm.model.000026F-arrow-pilon.49.update	StyelaHomolog-ENSDARG00000097785	0.098236	1.56884	30.8967	0	0.82	0.65	0.376667	1.14667	0.183333	0.823333	4.98	0.906667	0
evm.model.000027F-arrow-pilon.11.update	StyelaHomolog-ENSDARG00000069989	3.26002	0.539932	0.24	0.303333	4.04	0.276667	0.363333	1.41333	0.0233333	0.266667	0	0.0333333	0.0233333
evm.model.000041F-arrow-pilon.51.update	StyelaHomolog-ENSDARG00000075346	6.95978	5.91899	2.09667	4.34333	1.16	3.26333	3.06667	4.49333	2.99333	6.13333	1.55	2.74	1.86
evm.model.000044F-arrow-pilon.88.update	StyelaHomolog-ENSDARG00000030650	0.098176	0.330558	22.9933	1.60667	0.14	13.9467	31.3333	0.0833333	0.16	0.68	0.41	0.286667	0.39
evm.model.000046F-arrow-pilon.33.update	StyelaHomolog-ENSDARG00000058319	1.01351	4.83002	0.00666667	0	0.27	0	0	0	0	0	1.72	0	0
evm.model.000047F-arrow-pilon.25.update	StyelaHomolog-ENSDARG00000103545	0	3.94212	477.853	1.47667	0.69	6.93667	0.286667	0.553333	0	0.156667	0.74	0.2	0.126667
evm.model.000047F-arrow-pilon.26.update	StyelaHomolog-ENSDARG00000019345	30.2164	31.3351	0	0	5.5	0	0	0	0	0	6.51	0	0
evm.model.000047F-arrow-pilon.73.update	StyelaHomolog-ENSDARG00000058716	1.33071	0.758569	23.8433	33.6233	0.71	16.5767	13.3367	28.2967	3.05333	20.2033	3.72	9.04333	1.69
evm.model.000060F-arrow-pilon.55-evm.model.000060F-arrow-pilon.56.update	StyelaHomolog-ENSDARG00000052094	18.2242	7.41521	4.86667	4.68	2.13	4.79	5.50333	3.21667	1.36667	13.05	1.37	91.1967	2.87333
evm.model.000065F-arrow-pilon.44.update	StyelaHomolog-ENSDARG00000058011	0.634633	0.807988	6.82667	28.19	0.06	3.03667	13.12	0.14	1.88667	0.64	0.05	0	0.196667
evm.model.000067F-arrow-pilon.17.update	StyelaHomolog-ENSDARG00000008491	8.74967	4.53182	0.00333333	0	7.05	0	0	0.11	0.186667	0.0266667	8.96	0.0633333	0
evm.model.000076F-arrow-pilon.10.update	StyelaHomolog-ENSDARG00000016439	7.88035	2.31477	0.366667	0.156667	14.37	6.63667	7.41	3.31333	0.506667	5.23667	0.06	0.43	2.05333
evm.model.000081F-arrow-pilon.20.update	StyelaHomolog-ENSDARG00000036994	6.3599	25.1073	13.2067	40.0967	0.81	10.3067	12.0933	3.68	2.03667	28.74	1.68	62.54	3.37667
evm.model.000089F-arrow-pilon.60.update	StyelaHomolog-ENSDARG00000045153	1.6941	0.898229	1.39667	0.703333	0.15	0	0.343333	0.813333	0.0366667	1.69667	25.27	0.153333	0
evm.model.000092F-arrow-pilon.52.update	StyelaHomolog-ENSDARG00000043511	145.575	181.746	281.03	326.223	143.7	187.677	163.913	213.203	618.687	220.57	85.3	267.393	332.883
evm.model.000103F-arrow-pilon.18.update	StyelaHomolog-ENSDARG00000021899	5.64552	22.4267	5.79333	4.21667	2.91	2.24	3.58	3.91667	1.85333	3.23333	2.05	3.58667	1.62333
evm.model.000110F-arrow-pilon.12.update	StyelaHomolog-ENSDARG00000102982	0.293078	0.034276	2.19667	27.5933	0	10.3267	7.45667	0.656667	11.4233	0.74	0	1.45667	1.62333
evm.model.000112F-arrow-pilon.14.update	StyelaHomolog-ENSDARG00000087756	0.198143	0.096327	0.773333	0.0833333	0.21	0.0833333	0.0733333	0.05	0	0.66	0.26	0.146667	0
evm.model.000114F-arrow-pilon.22.update	StyelaHomolog-ENSDARG00000051814	2.37104	0	0.11	0.64	0.05	0.206667	0.0866667	0.296667	0	0	0.09	0.05	0.0166667
evm.model.000124F-arrow-pilon.52.update	StyelaHomolog-ENSDARG00000034396	15.7975	87.4064	0	0	3.99	0	0	0	0	0	17.13	0	0
evm.model.000128F-arrow-pilon.29.update	StyelaHomolog-ENSDARG00000029100	9.91488	22.0546	75.7567	44.5967	9.33	32.8	61.2567	22.6333	16.3533	23.6267	16.6	62.6	14.3233
evm.model.000144F-arrow-pilon.16.update	StyelaHomolog-ENSDARG00000102746	33.5812	59.3	7.35	2.49	7.46	4.51	2.72667	4.20333	1.69333	14.57	11.36	4.37667	1.55
evm.model.000150F-arrow-pilon.9.1.update	StyelaHomolog-ENSDARG00000101890	9.25653	2.22661	0.146667	0.43	18.28	2.19333	0.223333	2.47	1.34	1.63	0.08	0.72	9.74333
evm.model.000153F-arrow-pilon.41.update	StyelaHomolog-ENSDARG00000092798	313.737	377.358	0.0566667	0	655.96	0	0	0	0	0.443333	141.45	0	0
evm.model.000170F-arrow-pilon.39.update	StyelaHomolog-ENSDARG00000038995	2.5426	3.5142	80.0767	17.86	0.85	8.14333	7.90667	4.46667	2.51333	10.9933	1.76	7.23333	0.92
evm.model.000187F-arrow-pilon.40.update	StyelaHomolog-ENSDARG00000013892	76.0102	23.1551	8.11	10.5433	3.1	8.38667	6.63	12.08	1.29667	4.15667	5.33	1.22333	1.18
evm.model.000201F-arrow-pilon.35.update	StyelaHomolog-ENSDARG00000042456	5.2165	11.7396	36.1367	8.57667	4.05	2.89	2.37	1.37667	0.81	6.98	13.01	1.67667	0.25
evm.model.000221F-arrow-pilon.18.update	StyelaHomolog-ENSDARG00000016699	7.2031	3.70967	29.4033	12.7533	0.13	15.0167	13.9133	12.3567	2.58667	13.2633	0.05	19.6867	2.47
evm.model.000278F-arrow-pilon.20.update	StyelaHomolog-ENSDARG00000028389	9.20612	16.9843	0.156667	0.143333	8.64	0.216667	0.06	0.246667	0.143333	1.23333	18.52	0.106667	0.0166667
evm.model.000278F-arrow-pilon.21.update	StyelaHomolog-ENSDARG00000073707	0.421507	2.39175	0.376667	20.08	0.61	0.5	0.673333	0.446667	0.0166667	0.183333	0.51	0.57	0.0466667
evm.model.000289F-arrow-pilon.8.update	StyelaHomolog-ENSDARG00000093044	7.16512	0.886886	18.5267	10.47	2.11	4.62667	3.96333	9.36333	28.2767	2.35667	5.47	2.09	0.83
evm.model.000301F-arrow-pilon.1.update	StyelaHomolog-ENSDARG00000098420	5.47089	0.903644	0.03	0	0.36	0.09	0	0	0.0466667	0	0	0	0.06
evm.model.000324F-arrow-pilon.8.update	StyelaHomolog-ENSDARG00000093875	9.90955	14.4372	18.9133	11.05	0.61	8.93333	4.79667	2.61	2.96667	10.82	0.62	4.23667	2.34
evm.model.000333F-arrow-pilon.15.update	StyelaHomolog-ENSDARG00000070504	0.032503	0.337989	0.41	3.49333	0.02	0.0433333	0.0366667	0	0	0	0	0	0
evm.model.000351F-arrow-pilon.16.update	StyelaHomolog-ENSDARG00000028725	0.074318	0.04117	1.67333	4.90333	0	0.606667	0.59	0.0533333	7.30333	0.26	0	0.0633333	55.0367
evm.model.000393F-arrow-pilon.17.update	StyelaHomolog-ENSDARG00000016706	25.5141	102.229	80.89	19.2	5.82	31.86	28.19	48.37	7.33	16.1533	9.05	17.1067	11.8867
evm.model.000402F-arrow-pilon.10.update	StyelaHomolog-ENSDARG00000030563	8.80335	6.64447	27.3933	60.3867	4.84	8.28667	6.19	16.5833	2.53333	17.7567	3.28	7.75333	1.71
evm.model.000496F-arrow-pilon.3.update	StyelaHomolog-ENSDARG00000022570	0	0.818758	0.206667	4.71	0.01	0.06	0	0.0966667	0.66	0	0	0	0
evm.model.000505F-arrow-pilon.16.update	StyelaHomolog-ENSDARG00000008849	11.4823	2.29563	12.9467	2.54333	0.03	1.97667	0.87	0.72	0.146667	2.16333	0	5.93333	0.0133333
evm.model.000536F-arrow-pilon.1.update	StyelaHomolog-ENSDARG00000054137	4.97399	6.26359	0	0	1.06	0	0	0	0	0	0.05	0	0
evm.model.000542F-arrow-pilon.2.update	StyelaHomolog-ENSDARG00000015006	33.6704	47.0007	0.186667	0.116667	5.43	0.126667	0	0.366667	0.03	0.0866667	20.23	0.223333	0.04
evm.model.000564F-arrow-pilon.1.update	StyelaHomolog-ENSDARG00000101636	2.08077	1.68956	0	0	0.25	0	0	0	0	0	1.18	0	0
evm.model.000577F-arrow-pilon.15.update	StyelaHomolog-ENSDARG00000017843	69.6665	54.067	0	0	10.53	0	0	0	0	0	11.44	0	0
evm.model.000603F-arrow-pilon.14.update	StyelaHomolog-ENSDARG00000008884	8.88403	12.7514	10.74	11.4667	4.68	6.24333	7.46333	2.42333	4.43667	4.94	14.08	17.2667	10.8467
evm.model.000616F-arrow-pilon.14.update	StyelaHomolog-ENSDARG00000014670	0.994735	0.431677	3.91667	8.21	0.23	10.8533	7.44	60.3667	0.0966667	0.0533333	0	0.17	0.153333
evm.model.000624F-arrow-pilon.11.update	StyelaHomolog-ENSDARG00000069270	2.58678	0.423659	1.19667	0.08	0.36	0.426667	0.82	1.45667	1.41667	0.62	0.04	0.323333	0.196667
evm.model.000674F-arrow-pilon.6.update	StyelaHomolog-ENSDARG00000105182	20.7465	17.9892	0	0	11.24	0	0	0	0	0.28	24.53	0	0
evm.model.000690F-arrow-pilon.4.update	StyelaHomolog-ENSDARG00000060893	31.343	0.668502	14.79	13.1933	1.92	22.3567	9.45	56.0533	0.4	2.31667	0	1.16667	0.03
evm.model.000726F-arrow-pilon.4.update	StyelaHomolog-ENSDARG00000018508	6.35869	6.21581	8.75	30.8833	2.19	10.2367	14.97	7.39667	0.523333	2.22667	0.17	18.19	0.41
evm.model.001350F-arrow-pilon.1.update	StyelaHomolog-ENSDARG00000029841	0.579402	0.318186	0.873333	0	0.02	0.283333	0.0933333	0.0666667	0	0.156667	0.03	0	0.0266667
	CountsOFTPMLargerthan1	78	67	63	59	54	54	50	49	47	47	46	43	37
	Percent	0.772277	0.663366	0.623762	0.584158	0.534653	0.534653	0.49505	0.485149	0.465347	0.465347	0.455446	0.425743	0.366337
