# Supplementary material for: Transcriptional Analysis of the Endostyle Reveals Pharyngeal Organ Functions in Ascidian
Source: Biology (Basel). 2023 Feb 3;12(2):245. doi: 10.3390/biology12020245 (PMC9953650; doi:10.3390/biology12020245)
Supplement: Supplementary file 1 [file biology-12-00245-s001.zip › R1-Supplementary Table S4_HumanTissueEnrichedGeneExpressionInEndostyle.xls]

## Sheet: Homo_Styela_CombinedID
HumanGeneName	StyelaGene	HumanUniprotName	Organ	CombinedID	fpkm	Largerthan5
GYG2	evm.model.000086F_arrow_pilon.12.update	O15488	adipose	evm.model.000086F_arrow_pilon.12.update+O15488	4.94967	FALSE
SPX	evm.model.000719F_arrow_pilon.5.update	Q9BT56	adipose	evm.model.000719F_arrow_pilon.5.update+Q9BT56	1.98683	FALSE
CYP11B1	evm.model.000103F_arrow_pilon.24.update	P15538	adrenal	evm.model.000103F_arrow_pilon.24.update+P15538	4.48534	FALSE
CYP11B2	evm.model.000103F_arrow_pilon.24.update	P19099	adrenal	evm.model.000103F_arrow_pilon.24.update+P19099	4.48534	FALSE
CYP11A1	evm.model.000103F_arrow_pilon.24.update	P05108	adrenal	evm.model.000103F_arrow_pilon.24.update+P05108	4.48534	FALSE
CYP17A1	evm.model.000435F_arrow_pilon.7.update	P05093	adrenal	evm.model.000435F_arrow_pilon.7.update+P05093	0.604842	FALSE
GML	evm.model.000150F_arrow_pilon.40.update	Q99445	adrenal	evm.model.000150F_arrow_pilon.40.update+Q99445	1.48558	FALSE
HSD3B2	evm.model.000009F_arrow_pilon.74.update	P26439	adrenal	evm.model.000009F_arrow_pilon.74.update+P26439	4.31652	FALSE
CYP21A2	evm.TU.000196F_arrow_pilon.31	P08686	adrenal	evm.TU.000196F_arrow_pilon.31+P08686	0	FALSE
CCN3	evm.model.001233F_arrow_pilon.4.update	P48745	adrenal	evm.model.001233F_arrow_pilon.4.update+P48745	50.6836	TRUE
MC2R	evm.model.000160F_arrow_pilon.32.update	Q01718	adrenal	evm.model.000160F_arrow_pilon.32.update+Q01718	0.811678	FALSE
ADGRV1	evm.TU.000142F_arrow_pilon.15	Q8WXG9	adrenal	evm.TU.000142F_arrow_pilon.15+Q8WXG9	1.94026	FALSE
STAR	evm.TU.000084F_arrow_pilon.8	P49675	adrenal	evm.TU.000084F_arrow_pilon.8+P49675	5.05282	TRUE
AKR1B1	evm.model.000014F_arrow_pilon.41.update	P15121	adrenal	evm.model.000014F_arrow_pilon.41.update+P15121	50.2157	TRUE
FDXR	evm.model.000759F_arrow_pilon.3.update	P22570	adrenal	evm.model.000759F_arrow_pilon.3.update+P22570	3.16763	FALSE
FDX1	evm.model.000064F_arrow_pilon.39.update	P10109	adrenal	evm.model.000064F_arrow_pilon.39.update+P10109	10.874	TRUE
KCNK2	evm.model.000348F_arrow_pilon.14.update	O95069	adrenal	evm.model.000348F_arrow_pilon.14.update+O95069	0.935347	FALSE
SLC18A1	evm.model.000128F_arrow_pilon.12.update	P54219	adrenal	evm.model.000128F_arrow_pilon.12.update+P54219	1.53826	FALSE
ZNF280A	evm.model.000236F_arrow_pilon.20.update	P59817	adrenal	evm.model.000236F_arrow_pilon.20.update+P59817	4.89724	FALSE
AS3MT	evm.model.000009F_arrow_pilon.34.update	Q9HBK9	adrenal	evm.model.000009F_arrow_pilon.34.update+Q9HBK9	5.43646	TRUE
BABAM2	evm.model.000155F_arrow_pilon.32.update	Q9NXR7	adrenal	evm.model.000155F_arrow_pilon.32.update+Q9NXR7	3.42997	FALSE
KCNK3	evm.model.000062F_arrow_pilon.38.update	O14649	adrenal	evm.model.000062F_arrow_pilon.38.update+O14649	1.39511	FALSE
PNMT	evm.TU.000098F_arrow_pilon.7	P11086	adrenal	evm.TU.000098F_arrow_pilon.7+P11086	0.649915	FALSE
SCARB1	evm.model.000131F_arrow_pilon.28.update	Q8WTV0	adrenal	evm.model.000131F_arrow_pilon.28.update+Q8WTV0	0.143855	FALSE
SOAT1	evm.model.000060F_arrow_pilon.25.update	P35610	adrenal	evm.model.000060F_arrow_pilon.25.update+P35610	2.00468	FALSE
ELANE	evm.model.000208F_arrow_pilon.32.update	P08246	bonemarrow	evm.model.000208F_arrow_pilon.32.update+P08246	0.015887	FALSE
PRTN3	evm.model.000208F_arrow_pilon.32.update	P24158	bonemarrow	evm.model.000208F_arrow_pilon.32.update+P24158	0.015887	FALSE
CTSG	evm.model.000208F_arrow_pilon.32.update	P08311	bonemarrow	evm.model.000208F_arrow_pilon.32.update+P08311	0.015887	FALSE
PRSS57	evm.model.000030F_arrow_pilon.84.update	Q6UWY2	bonemarrow	evm.model.000030F_arrow_pilon.84.update+Q6UWY2	0.00361689	FALSE
RNASE3	evm.TU.000119F_arrow_pilon.34	P12724	bonemarrow	evm.TU.000119F_arrow_pilon.34+P12724	2.09533	FALSE
MS4A3	evm.TU.000089F_arrow_pilon.75	Q96HJ5	bonemarrow	evm.TU.000089F_arrow_pilon.75+Q96HJ5	2.42049	FALSE
BPI	evm.model.000289F_arrow_pilon.30.update	P17213	bonemarrow	evm.model.000289F_arrow_pilon.30.update+P17213	18.2716	TRUE
DEFA3	evm.model.000019F_arrow_pilon.34.update	P59666	bonemarrow	evm.model.000019F_arrow_pilon.34.update+P59666	0	FALSE
DEFA1	evm.model.000019F_arrow_pilon.34.update	P59665	bonemarrow	evm.model.000019F_arrow_pilon.34.update+P59665	0	FALSE
DEFA1	evm.model.000019F_arrow_pilon.34.update	P59665	bonemarrow	evm.model.000019F_arrow_pilon.34.update+P59665	0	FALSE
RAB44	evm.model.000060F_arrow_pilon.26.update	Q7Z6P3	bonemarrow	evm.model.000060F_arrow_pilon.26.update+Q7Z6P3	9.93291	TRUE
AHSP	evm.TU.000437F_arrow_pilon.7	Q9NZD4	bonemarrow	evm.TU.000437F_arrow_pilon.7+Q9NZD4	0	FALSE
MPO	evm.model.000352F_arrow_pilon.15.update	P05164	bonemarrow	evm.model.000352F_arrow_pilon.15.update+P05164	139.01	TRUE
EPX	evm.model.000352F_arrow_pilon.15.update	P11678	bonemarrow	evm.model.000352F_arrow_pilon.15.update+P11678	139.01	TRUE
SERPINB10	evm.model.000008F_arrow_pilon.61.update	P48595	bonemarrow	evm.model.000008F_arrow_pilon.61.update+P48595	17.7425	TRUE
DEFA4	evm.model.000117F_arrow_pilon.30.update	P12838	bonemarrow	evm.model.000117F_arrow_pilon.30.update+P12838	15.0252	TRUE
HBB	evm.model.000048F_arrow_pilon.14.update	P68871	bonemarrow	evm.model.000048F_arrow_pilon.14.update+P68871	0.0522617	FALSE
HBQ1	evm.model.000048F_arrow_pilon.14.update	P09105	bonemarrow	evm.model.000048F_arrow_pilon.14.update+P09105	0.0522617	FALSE
HBD	evm.model.000048F_arrow_pilon.14.update	P02042	bonemarrow	evm.model.000048F_arrow_pilon.14.update+P02042	0.0522617	FALSE
RHAG	evm.model.000047F_arrow_pilon.66.update	Q02094	bonemarrow	evm.model.000047F_arrow_pilon.66.update+Q02094	16.1259	TRUE
RNASE2	evm.model.000641F_arrow_pilon.6.update	P10153	bonemarrow	evm.model.000641F_arrow_pilon.6.update+P10153	4.09456	FALSE
AZU1	evm.model.000370F_arrow_pilon.12.update	P20160	bonemarrow	evm.model.000370F_arrow_pilon.12.update+P20160	1.41104	FALSE
SPTA1	evm.model.000111F_arrow_pilon.51.1.update	P02549	bonemarrow	evm.model.000111F_arrow_pilon.51.1.update+P02549	10.1751	TRUE
GYPA	evm.model.000144F_arrow_pilon.41.update	P02724	bonemarrow	evm.model.000144F_arrow_pilon.41.update+P02724	0.900553	FALSE
CEACAM8	evm.model.000835F_arrow_pilon.1.update	P31997	bonemarrow	evm.model.000835F_arrow_pilon.1.update+P31997	5.00093	TRUE
MMP8	evm.model.000317F_arrow_pilon.12.update	P22894	bonemarrow	evm.model.000317F_arrow_pilon.12.update+P22894	6.55195	TRUE
EPB42	evm.model.000130F_arrow_pilon.3.update	P16452	bonemarrow	evm.model.000130F_arrow_pilon.3.update+P16452	62.4834	TRUE
GATA1	evm.model.000063F_arrow_pilon.34.update	P15976	bonemarrow	evm.model.000063F_arrow_pilon.34.update+P15976	5.48228	TRUE
TSPO2	evm.model.000011F_arrow_pilon.78.update	Q5TGU0	bonemarrow	evm.model.000011F_arrow_pilon.78.update+Q5TGU0	2.78803	FALSE
HBM	evm.model.000001F_arrow_pilon.127.update	Q6B0K9	bonemarrow	evm.model.000001F_arrow_pilon.127.update+Q6B0K9	3.83313	FALSE
PGLYRP1	evm.model.000001F_arrow_pilon.127.update	O75594	bonemarrow	evm.model.000001F_arrow_pilon.127.update+O75594	3.83313	FALSE
MFSD2B	evm.model.000008F_arrow_pilon.121.update	A6NFX1	bonemarrow	evm.model.000008F_arrow_pilon.121.update+A6NFX1	42.8989	TRUE
VPREB1	evm.model.000177F_arrow_pilon.2.update	P12018	bonemarrow	evm.model.000177F_arrow_pilon.2.update+P12018	10.2224	TRUE
GFI1B	evm.TU.000396F_arrow_pilon.29	Q5VTD9	bonemarrow	evm.TU.000396F_arrow_pilon.29+Q5VTD9	0	FALSE
CEBPE	evm.model.000008F_arrow_pilon.18.update	Q15744	bonemarrow	evm.model.000008F_arrow_pilon.18.update+Q15744	5.76785	TRUE
KLF1	MSTRG.19104.update	Q13351	bonemarrow	MSTRG.19104.update+Q13351	0.211762	FALSE
ALAS2	evm.model.000137F_arrow_pilon.18.update	P22557	bonemarrow	evm.model.000137F_arrow_pilon.18.update+P22557	149.639	TRUE
GYPB	evm.TU.000238F_arrow_pilon.12	P06028	bonemarrow	evm.TU.000238F_arrow_pilon.12+P06028	0.0452629	FALSE
ATP8B4	evm.model.000329F_arrow_pilon.16.update	Q8TF62	bonemarrow	evm.model.000329F_arrow_pilon.16.update+Q8TF62	7.39999	TRUE
OR6N2	evm.TU.000137F_arrow_pilon.50	Q8NGY6	bonemarrow	evm.TU.000137F_arrow_pilon.50+Q8NGY6	0.0635504	FALSE
PRG3	evm.model.000199F_arrow_pilon.4.update	Q9Y2Y8	bonemarrow	evm.model.000199F_arrow_pilon.4.update+Q9Y2Y8	7.14569	TRUE
CLC	evm.model.000064F_arrow_pilon.16.update	Q05315	bonemarrow	evm.model.000064F_arrow_pilon.16.update+Q05315	27.6032	TRUE
EREG	evm.model.000631F_arrow_pilon.11.update	O14944	bonemarrow	evm.model.000631F_arrow_pilon.11.update+O14944	7.39476	TRUE
OR10Z1	MSTRG.4956.update	Q8NGY1	bonemarrow	MSTRG.4956.update+Q8NGY1	5.04419	TRUE
SRGN	evm.model.000043F_arrow_pilon.29.1.update	P10124	bonemarrow	evm.model.000043F_arrow_pilon.29.1.update+P10124	85.4749	TRUE
CAMP	evm.model.000218F_arrow_pilon.13.update	P49913	bonemarrow	evm.model.000218F_arrow_pilon.13.update+P49913	1.31472	FALSE
CEACAM3	evm.TU.000096F_arrow_pilon.6	P40198	bonemarrow	evm.TU.000096F_arrow_pilon.6+P40198	0.204824	FALSE
CLEC5A	evm.TU.000096F_arrow_pilon.6	Q9NY25	bonemarrow	evm.TU.000096F_arrow_pilon.6+Q9NY25	0.204824	FALSE
CLEC4D	evm.model.000095F_arrow_pilon.41.update	Q8WXI8	bonemarrow	evm.model.000095F_arrow_pilon.41.update+Q8WXI8	0.209026	FALSE
CR1L	evm.TU.000119F_arrow_pilon.2	Q2VPA4	bonemarrow	evm.TU.000119F_arrow_pilon.2+Q2VPA4	0.199797	FALSE
IFIT1B	evm.model.000001F_arrow_pilon.62.update	Q5T764	bonemarrow	evm.model.000001F_arrow_pilon.62.update+Q5T764	98.124	TRUE
RHCE	evm.model.000010F_arrow_pilon.100.update	P18577	bonemarrow	evm.model.000010F_arrow_pilon.100.update+P18577	0.424805	FALSE
RHD	evm.model.000010F_arrow_pilon.100.update	Q02161	bonemarrow	evm.model.000010F_arrow_pilon.100.update+Q02161	0.424805	FALSE
VSTM1	evm.model.000063F_arrow_pilon.6.update	Q6UX27	bonemarrow	evm.model.000063F_arrow_pilon.6.update+Q6UX27	0.732856	FALSE
CCL7	evm.TU.000430F_arrow_pilon.22	P80098	bonemarrow	evm.TU.000430F_arrow_pilon.22+P80098	0.606513	FALSE
FUT4	evm.model.000222F_arrow_pilon.34.update	P22083	bonemarrow	evm.model.000222F_arrow_pilon.34.update+P22083	0.0357806	FALSE
OSM	evm.model.000183F_arrow_pilon.6.update	P13725	bonemarrow	evm.model.000183F_arrow_pilon.6.update+P13725	8.12539	TRUE
PRAM1	evm.model.000097F_arrow_pilon.35.update	Q96QH2	bonemarrow	evm.model.000097F_arrow_pilon.35.update+Q96QH2	15.6859	TRUE
RGL4	evm.model.000064F_arrow_pilon.65.update	Q8IZJ4	bonemarrow	evm.model.000064F_arrow_pilon.65.update+Q8IZJ4	4.18769	FALSE
SPNS3	MSTRG.7315.update	Q6ZMD2	bonemarrow	MSTRG.7315.update+Q6ZMD2	4.5591	FALSE
C17orf99	evm.model.000003F_arrow_pilon.13.update	Q6UX52	bonemarrow	evm.model.000003F_arrow_pilon.13.update+Q6UX52	13.6419	TRUE
CST7	evm.model.000047F_arrow_pilon.60.update	O76096	bonemarrow	evm.model.000047F_arrow_pilon.60.update+O76096	296.127	TRUE
CXCL8	evm.model.000045F_arrow_pilon.74.update	P10145	bonemarrow	evm.model.000045F_arrow_pilon.74.update+P10145	0.543482	FALSE
GPR141	evm.model.000046F_arrow_pilon.4.update	Q7Z602	bonemarrow	evm.model.000046F_arrow_pilon.4.update+Q7Z602	3.26322	FALSE
ITGAM	evm.model.000004F_arrow_pilon.131.update	P11215	bonemarrow	evm.model.000004F_arrow_pilon.131.update+P11215	3.68962	FALSE
S100A12	evm.model.000317F_arrow_pilon.28.update	P80511	bonemarrow	evm.model.000317F_arrow_pilon.28.update+P80511	1.2676	FALSE
TARM1	evm.model.000106F_arrow_pilon.26.update	B6A8C7	bonemarrow	evm.model.000106F_arrow_pilon.26.update+B6A8C7	3.18865	FALSE
BCL2A1	evm.model.000124F_arrow_pilon.41.1.update	Q16548	bonemarrow	evm.model.000124F_arrow_pilon.41.1.update+Q16548	172.476	TRUE
HMBS	evm.model.000071F_arrow_pilon.76.update	P08397	bonemarrow	evm.model.000071F_arrow_pilon.76.update+P08397	0.327395	FALSE
PLAUR	evm.model.000003F_arrow_pilon.45.update	Q03405	bonemarrow	evm.model.000003F_arrow_pilon.45.update+Q03405	0.777451	FALSE
RELT	evm.model.000129F_arrow_pilon.18.update	Q969Z4	bonemarrow	evm.model.000129F_arrow_pilon.18.update+Q969Z4	26.0642	TRUE
SLC4A1	evm.model.000199F_arrow_pilon.25.update	P02730	bonemarrow	evm.model.000199F_arrow_pilon.25.update+P02730	18.1191	TRUE
SLFN14	evm.TU.000233F_arrow_pilon.38	P0C7P3	bonemarrow	evm.TU.000233F_arrow_pilon.38+P0C7P3	0.766202	FALSE
ADGRG3	evm.TU.000255F_arrow_pilon.13	Q86Y34	bonemarrow	evm.TU.000255F_arrow_pilon.13+Q86Y34	9.43276	TRUE
C19orf38	evm.model.000047F_arrow_pilon.57.update	A8MVS5	bonemarrow	evm.model.000047F_arrow_pilon.57.update+A8MVS5	6.37579	TRUE
CCNDBP1	evm.model.000131F_arrow_pilon.27.update	O95273	bonemarrow	evm.model.000131F_arrow_pilon.27.update+O95273	9.05429	TRUE
CSGALNACT2	evm.model.000273F_arrow_pilon.25.update	Q8N6G5	bonemarrow	evm.model.000273F_arrow_pilon.25.update+Q8N6G5	2.0686	FALSE
EPC1	evm.model.000030F_arrow_pilon.35.update	Q9H2F5	bonemarrow	evm.model.000030F_arrow_pilon.35.update+Q9H2F5	9.31125	TRUE
GCA	evm.model.000329F_arrow_pilon.22.update	P28676	bonemarrow	evm.model.000329F_arrow_pilon.22.update+P28676	4.01333	FALSE
HBA2	evm.model.000023F_arrow_pilon.31.update	P69905	bonemarrow	evm.model.000023F_arrow_pilon.31.update+P69905	5.18291	TRUE
HBA2	evm.model.000023F_arrow_pilon.31.update	P69905	bonemarrow	evm.model.000023F_arrow_pilon.31.update+P69905	5.18291	TRUE
HEMGN	evm.model.000214F_arrow_pilon.5.update	Q9BXL5	bonemarrow	evm.model.000214F_arrow_pilon.5.update+Q9BXL5	9.38317	TRUE
IVNS1ABP	evm.model.000004F_arrow_pilon.73.update	Q9Y6Y0	bonemarrow	evm.model.000004F_arrow_pilon.73.update+Q9Y6Y0	21.977	TRUE
MAP3K8	evm.model.000108F_arrow_pilon.60.update	P41279	bonemarrow	evm.model.000108F_arrow_pilon.60.update+P41279	21.2255	TRUE
NFKBIZ	evm.model.000010F_arrow_pilon.40.update	Q9BYH8	bonemarrow	evm.model.000010F_arrow_pilon.40.update+Q9BYH8	3.06249	FALSE
NLRP3	evm.TU.000331F_arrow_pilon.10	Q96P20	bonemarrow	evm.TU.000331F_arrow_pilon.10+Q96P20	0.288305	FALSE
OR6K3	evm.model.000004F_arrow_pilon.136.update	Q8NGY3	bonemarrow	evm.model.000004F_arrow_pilon.136.update+Q8NGY3	0.0217133	FALSE
PELI1	evm.model.000289F_arrow_pilon.4.update	Q96FA3	bonemarrow	evm.model.000289F_arrow_pilon.4.update+Q96FA3	13.7018	TRUE
PLEK	evm.model.000016F_arrow_pilon.94.update	P08567	bonemarrow	evm.model.000016F_arrow_pilon.94.update+P08567	4.19186	FALSE
RETN	evm.model.000118F_arrow_pilon.17.update	Q9HD89	bonemarrow	evm.model.000118F_arrow_pilon.17.update+Q9HD89	15.8571	TRUE
ZNF394	evm.model.000396F_arrow_pilon.16.update	Q53GI3	bonemarrow	evm.model.000396F_arrow_pilon.16.update+Q53GI3	0.00223744	FALSE
AP5B1	evm.model.000435F_arrow_pilon.11.update	Q2VPB7	bonemarrow	evm.model.000435F_arrow_pilon.11.update+Q2VPB7	1.14321	FALSE
CBX4	MSTRG.262.update	O00257	bonemarrow	MSTRG.262.update+O00257	0.700765	FALSE
CDT1	evm.TU.000291F_arrow_pilon.6	Q9H211	bonemarrow	evm.TU.000291F_arrow_pilon.6+Q9H211	2.62249	FALSE
GCNT7	evm.model.000007F_arrow_pilon.40.update	Q6ZNI0	bonemarrow	evm.model.000007F_arrow_pilon.40.update+Q6ZNI0	4.66004	FALSE
GYPE	evm.TU.000147F_arrow_pilon.45	P15421	bonemarrow	evm.TU.000147F_arrow_pilon.45+P15421	1.10701	FALSE
H2AC14	evm.model.000115F_arrow_pilon.19.update	Q99878	bonemarrow	evm.model.000115F_arrow_pilon.19.update+Q99878	34.3318	TRUE
ING3	evm.model.000265F_arrow_pilon.37.update	Q9NXR8	bonemarrow	evm.model.000265F_arrow_pilon.37.update+Q9NXR8	3.52549	FALSE
RILPL2	evm.model.000141F_arrow_pilon.18.update	Q969X0	bonemarrow	evm.model.000141F_arrow_pilon.18.update+Q969X0	10.1238	TRUE
YPEL5	evm.model.000036F_arrow_pilon.12.update	P62699	bonemarrow	evm.model.000036F_arrow_pilon.12.update+P62699	0	FALSE
KISS1R	evm.model.000160F_arrow_pilon.32.update	Q969F8	brain	evm.model.000160F_arrow_pilon.32.update+Q969F8	0.811678	FALSE
GPR151	evm.model.000160F_arrow_pilon.32.update	Q8TDV0	brain	evm.model.000160F_arrow_pilon.32.update+Q8TDV0	0.811678	FALSE
NMUR2	evm.model.000160F_arrow_pilon.32.update	Q9GZQ4	brain	evm.model.000160F_arrow_pilon.32.update+Q9GZQ4	0.811678	FALSE
AC213203.1	evm.TU.000142F_arrow_pilon.15	P0DMU3	brain	evm.TU.000142F_arrow_pilon.15+P0DMU3	1.94026	FALSE
KCNK4	evm.model.000348F_arrow_pilon.14.update	Q9NYG8	brain	evm.model.000348F_arrow_pilon.14.update+Q9NYG8	0.935347	FALSE
KCNK9	evm.model.000062F_arrow_pilon.38.update	Q9NPC2	brain	evm.model.000062F_arrow_pilon.38.update+Q9NPC2	1.39511	FALSE
MMP24	evm.model.000317F_arrow_pilon.12.update	Q9Y5R2	brain	evm.model.000317F_arrow_pilon.12.update+Q9Y5R2	6.55195	TRUE
KIRREL3	evm.model.000177F_arrow_pilon.2.update	Q8IZU9	brain	evm.model.000177F_arrow_pilon.2.update+Q8IZU9	10.2224	TRUE
GPR88	evm.TU.000137F_arrow_pilon.50	Q9GZN0	brain	evm.TU.000137F_arrow_pilon.50+Q9GZN0	0.0635504	FALSE
OR6V1	evm.TU.000137F_arrow_pilon.50	Q8N148	brain	evm.TU.000137F_arrow_pilon.50+Q8N148	0.0635504	FALSE
BCAN	evm.model.000199F_arrow_pilon.4.update	Q96GW7	brain	evm.model.000199F_arrow_pilon.4.update+Q96GW7	7.14569	TRUE
OR9A2	MSTRG.4956.update	Q8NGT5	brain	MSTRG.4956.update+Q8NGT5	5.04419	TRUE
TPH2	evm.model.000043F_arrow_pilon.29.1.update	Q8IWU9	brain	evm.model.000043F_arrow_pilon.29.1.update+Q8IWU9	85.4749	TRUE
CSMD1	evm.TU.000119F_arrow_pilon.2	Q96PZ7	brain	evm.TU.000119F_arrow_pilon.2+Q96PZ7	0.199797	FALSE
MRGPRE	evm.model.000046F_arrow_pilon.4.update	Q86SM8	brain	evm.model.000046F_arrow_pilon.4.update+Q86SM8	3.26322	FALSE
MAS1	evm.model.000046F_arrow_pilon.4.update	P04201	brain	evm.model.000046F_arrow_pilon.4.update+P04201	3.26322	FALSE
H2AC21	evm.model.000115F_arrow_pilon.19.update	Q8IUE6	brain	evm.model.000115F_arrow_pilon.19.update+Q8IUE6	34.3318	TRUE
CDR1	evm.model.000028F_arrow_pilon.4.update	P51861	brain	evm.model.000028F_arrow_pilon.4.update+P51861	36.4288	TRUE
OXT	evm.model.000002F_arrow_pilon.24.update	P01178	brain	evm.model.000002F_arrow_pilon.24.update+P01178	1.68314	FALSE
AVP	evm.model.000002F_arrow_pilon.24.update	P01185	brain	evm.model.000002F_arrow_pilon.24.update+P01185	1.68314	FALSE
HCRT	evm.TU.000168F_arrow_pilon.4	O43612	brain	evm.TU.000168F_arrow_pilon.4+O43612	0.597953	FALSE
BARHL2	evm.model.000047F_arrow_pilon.18.update	Q9NY43	brain	evm.model.000047F_arrow_pilon.18.update+Q9NY43	0.0296903	FALSE
BARHL1	evm.model.000047F_arrow_pilon.18.update	Q9BZE3	brain	evm.model.000047F_arrow_pilon.18.update+Q9BZE3	0.0296903	FALSE
TMEM88B	evm.TU.000700F_arrow_pilon.2	A6NKF7	brain	evm.TU.000700F_arrow_pilon.2+A6NKF7	0	FALSE
GPR101	evm.model.000006F_arrow_pilon.74.update	Q96P66	brain	evm.model.000006F_arrow_pilon.74.update+Q96P66	2.15386	FALSE
OTP	evm.model.000162F_arrow_pilon.19.update	Q5XKR4	brain	evm.model.000162F_arrow_pilon.19.update+Q5XKR4	0	FALSE
F8A2	evm.model.000074F_arrow_pilon.69.update	P23610	brain	evm.model.000074F_arrow_pilon.69.update+P23610	6.84324	TRUE
GABRE	evm.model.000938F_arrow_pilon.11.update	P78334	brain	evm.model.000938F_arrow_pilon.11.update+P78334	0	FALSE
GABRG1	evm.model.000938F_arrow_pilon.11.update	Q8N1C3	brain	evm.model.000938F_arrow_pilon.11.update+Q8N1C3	0	FALSE
GABRA5	evm.model.000938F_arrow_pilon.11.update	P31644	brain	evm.model.000938F_arrow_pilon.11.update+P31644	0	FALSE
GABRA6	evm.model.000938F_arrow_pilon.11.update	Q16445	brain	evm.model.000938F_arrow_pilon.11.update+Q16445	0	FALSE
GPR6	evm.model.000045F_arrow_pilon.68.update	P46095	brain	evm.model.000045F_arrow_pilon.68.update+P46095	20.4024	TRUE
MC3R	evm.model.000045F_arrow_pilon.68.update	P41968	brain	evm.model.000045F_arrow_pilon.68.update+P41968	20.4024	TRUE
MEPE	evm.model.000262F_arrow_pilon.20.update	Q9NQ76	brain	evm.model.000262F_arrow_pilon.20.update+Q9NQ76	2.63925	FALSE
GRM2	evm.model.000002F_arrow_pilon.89.update	Q14416	brain	evm.model.000002F_arrow_pilon.89.update+Q14416	7.1777	TRUE
GRM5	evm.model.000002F_arrow_pilon.89.update	P41594	brain	evm.model.000002F_arrow_pilon.89.update+P41594	7.1777	TRUE
GRM4	evm.model.000002F_arrow_pilon.89.update	Q14833	brain	evm.model.000002F_arrow_pilon.89.update+Q14833	7.1777	TRUE
GRM3	evm.model.000002F_arrow_pilon.89.update	Q14832	brain	evm.model.000002F_arrow_pilon.89.update+Q14832	7.1777	TRUE
GRM1	evm.model.000002F_arrow_pilon.89.update	Q13255	brain	evm.model.000002F_arrow_pilon.89.update+Q13255	7.1777	TRUE
TAS2R39	evm.TU.000228F_arrow_pilon.38	P59534	brain	evm.TU.000228F_arrow_pilon.38+P59534	0.16335	FALSE
PMCH	evm.TU.000226F_arrow_pilon.3	P20382	brain	evm.TU.000226F_arrow_pilon.3+P20382	5.82877	TRUE
USP17L11	evm.model.000153F_arrow_pilon.6.update	C9JVI0	brain	evm.model.000153F_arrow_pilon.6.update+C9JVI0	6.57084	TRUE
USP17L15	evm.model.000153F_arrow_pilon.6.update	C9J2P7	brain	evm.model.000153F_arrow_pilon.6.update+C9J2P7	6.57084	TRUE
USP17L20	evm.model.000153F_arrow_pilon.6.update	D6RJB6	brain	evm.model.000153F_arrow_pilon.6.update+D6RJB6	6.57084	TRUE
USP17L22	evm.model.000153F_arrow_pilon.6.update	D6RA61	brain	evm.model.000153F_arrow_pilon.6.update+D6RA61	6.57084	TRUE
GRIN2D	evm.model.000076F_arrow_pilon.15.update	O15399	brain	evm.model.000076F_arrow_pilon.15.update+O15399	0.00246356	FALSE
GRIN1	evm.model.000076F_arrow_pilon.15.update	Q05586	brain	evm.model.000076F_arrow_pilon.15.update+Q05586	0.00246356	FALSE
GRIN2B	evm.model.000076F_arrow_pilon.15.update	Q13224	brain	evm.model.000076F_arrow_pilon.15.update+Q13224	0.00246356	FALSE
GRIN2A	evm.model.000076F_arrow_pilon.15.update	Q12879	brain	evm.model.000076F_arrow_pilon.15.update+Q12879	0.00246356	FALSE
GRIK2	evm.model.000076F_arrow_pilon.15.update	Q13002	brain	evm.model.000076F_arrow_pilon.15.update+Q13002	0.00246356	FALSE
ANKRD63	evm.model.000017F_arrow_pilon.8.update	C9JTQ0	brain	evm.model.000017F_arrow_pilon.8.update+C9JTQ0	2.14355	FALSE
IL1RAPL1	evm.model.000032F_arrow_pilon.16.update	Q9NZN1	brain	evm.model.000032F_arrow_pilon.16.update+Q9NZN1	9.29784	TRUE
SLC6A2	evm.model.000147F_arrow_pilon.14.update	P23975	brain	evm.model.000147F_arrow_pilon.14.update+P23975	0.84847	FALSE
SLC6A3	evm.model.000147F_arrow_pilon.14.update	Q01959	brain	evm.model.000147F_arrow_pilon.14.update+Q01959	0.84847	FALSE
FOXB1	MSTRG.9056.update	Q99853	brain	MSTRG.9056.update+Q99853	0.0626452	FALSE
FOXB2	MSTRG.9056.update	Q5VYV0	brain	MSTRG.9056.update+Q5VYV0	0.0626452	FALSE
NCAN	evm.model.000060F_arrow_pilon.55_evm.model.000060F_arrow_pilon.56.update	O14594	brain	evm.model.000060F_arrow_pilon.55_evm.model.000060F_arrow_pilon.56.update+O14594	2.29585	FALSE
GBX2	evm.model.000026F_arrow_pilon.67.update	P52951	brain	evm.model.000026F_arrow_pilon.67.update+P52951	3.08096	FALSE
RIMS1	evm.model.000108F_arrow_pilon.1.update	Q86UR5	brain	evm.model.000108F_arrow_pilon.1.update+Q86UR5	2.32409	FALSE
RIMS3	evm.model.000108F_arrow_pilon.1.update	Q9UJD0	brain	evm.model.000108F_arrow_pilon.1.update+Q9UJD0	2.32409	FALSE
BSX	evm.model.000045F_arrow_pilon.6.update	Q3C1V8	brain	evm.model.000045F_arrow_pilon.6.update+Q3C1V8	0	FALSE
NANOGP8	evm.model.000045F_arrow_pilon.6.update	Q6NSW7	brain	evm.model.000045F_arrow_pilon.6.update+Q6NSW7	0	FALSE
H4C3	evm.TU.000313F_arrow_pilon.6	P62805	brain	evm.TU.000313F_arrow_pilon.6+P62805	2.24423	FALSE
H4C3	evm.TU.000313F_arrow_pilon.6	P62805	brain	evm.TU.000313F_arrow_pilon.6+P62805	2.24423	FALSE
H4C3	evm.TU.000313F_arrow_pilon.6	P62805	brain	evm.TU.000313F_arrow_pilon.6+P62805	2.24423	FALSE
H4C3	evm.TU.000313F_arrow_pilon.6	P62805	brain	evm.TU.000313F_arrow_pilon.6+P62805	2.24423	FALSE
H4C3	evm.TU.000313F_arrow_pilon.6	P62805	brain	evm.TU.000313F_arrow_pilon.6+P62805	2.24423	FALSE
H4C3	evm.TU.000313F_arrow_pilon.6	P62805	brain	evm.TU.000313F_arrow_pilon.6+P62805	2.24423	FALSE
H4C3	evm.TU.000313F_arrow_pilon.6	P62805	brain	evm.TU.000313F_arrow_pilon.6+P62805	2.24423	FALSE
ZFHX3	evm.model.000008F_arrow_pilon.95.update	Q15911	brain	evm.model.000008F_arrow_pilon.95.update+Q15911	4.56254	FALSE
SYNDIG1L	MSTRG.11855.update	A6NDD5	brain	MSTRG.11855.update+A6NDD5	2.61042	FALSE
GSX1	evm.model.000026F_arrow_pilon.61.update	Q9H4S2	brain	evm.model.000026F_arrow_pilon.61.update+Q9H4S2	2.33091	FALSE
KCNN1	evm.model.000417F_arrow_pilon.4.update	Q92952	brain	evm.model.000417F_arrow_pilon.4.update+Q92952	2.20132	FALSE
KCNN3	evm.model.000417F_arrow_pilon.4.update	Q9UGI6	brain	evm.model.000417F_arrow_pilon.4.update+Q9UGI6	2.20132	FALSE
CACNG2	evm.model.000076F_arrow_pilon.43.update	Q9Y698	brain	evm.model.000076F_arrow_pilon.43.update+Q9Y698	0.0389784	FALSE
CACNG8	evm.model.000076F_arrow_pilon.43.update	Q8WXS5	brain	evm.model.000076F_arrow_pilon.43.update+Q8WXS5	0.0389784	FALSE
PNMA6F	evm.model.000837F_arrow_pilon.2.update	A0A0J9YX94	brain	evm.model.000837F_arrow_pilon.2.update+A0A0J9YX94	2.8237	FALSE
FGF3	evm.model.000221F_arrow_pilon.12.update	P11487	brain	evm.model.000221F_arrow_pilon.12.update+P11487	1.48036	FALSE
GRID2IP	evm.model.000134F_arrow_pilon.8.update	A4D2P6	brain	evm.model.000134F_arrow_pilon.8.update+A4D2P6	6.64728	TRUE
TBR1	evm.model.000092F_arrow_pilon.26.update	Q16650	brain	evm.model.000092F_arrow_pilon.26.update+Q16650	0	FALSE
CREG2	evm.TU.000409F_arrow_pilon.11	Q8IUH2	brain	evm.TU.000409F_arrow_pilon.11+Q8IUH2	13.1852	TRUE
ICAM5	evm.model.000345F_arrow_pilon.17.update	Q9UMF0	brain	evm.model.000345F_arrow_pilon.17.update+Q9UMF0	26.1257	TRUE
MAG	evm.model.000345F_arrow_pilon.17.update	P20916	brain	evm.model.000345F_arrow_pilon.17.update+P20916	26.1257	TRUE
SULT4A1	evm.model.000036F_arrow_pilon.22.update	Q9BR01	brain	evm.model.000036F_arrow_pilon.22.update+Q9BR01	0.52183	FALSE
BLID	evm.model.000047F_arrow_pilon.53.update	Q8IZY5	brain	evm.model.000047F_arrow_pilon.53.update+Q8IZY5	15.8805	TRUE
FEZF2	evm.model.000007F_arrow_pilon.100.update	Q8TBJ5	brain	evm.model.000007F_arrow_pilon.100.update+Q8TBJ5	0.780762	FALSE
FERD3L	evm.model.000128F_arrow_pilon.48.update	Q96RJ6	brain	evm.model.000128F_arrow_pilon.48.update+Q96RJ6	0	FALSE
HTR1A	evm.model.000094F_arrow_pilon.37.update	P08908	brain	evm.model.000094F_arrow_pilon.37.update+P08908	4.78526	FALSE
CHRM5	evm.model.000094F_arrow_pilon.37.update	P08912	brain	evm.model.000094F_arrow_pilon.37.update+P08912	4.78526	FALSE
HRH3	evm.model.000094F_arrow_pilon.37.update	Q9Y5N1	brain	evm.model.000094F_arrow_pilon.37.update+Q9Y5N1	4.78526	FALSE
CACNA1E	evm.model.000121F_arrow_pilon.35.update	Q15878	brain	evm.model.000121F_arrow_pilon.35.update+Q15878	0.884361	FALSE
CACNA1A	evm.model.000121F_arrow_pilon.35.update	O00555	brain	evm.model.000121F_arrow_pilon.35.update+O00555	0.884361	FALSE
FEZF1	evm.model.000028F_arrow_pilon.23.update	A0PJY2	brain	evm.model.000028F_arrow_pilon.23.update+A0PJY2	0.00506133	FALSE
MOG	MSTRG.10368.update	Q16653	brain	MSTRG.10368.update+Q16653	0.726248	FALSE
HMX3	evm.model.000050F_arrow_pilon.36.update	A6NHT5	brain	evm.model.000050F_arrow_pilon.36.update+A6NHT5	6.52159	TRUE
TLX3	evm.model.000050F_arrow_pilon.36.update	O43711	brain	evm.model.000050F_arrow_pilon.36.update+O43711	6.52159	TRUE
GAP43	evm.model.000271F_arrow_pilon.22.update	P17677	brain	evm.model.000271F_arrow_pilon.22.update+P17677	2.66842	FALSE
ANKRD34B	evm.model.000085F_arrow_pilon.38.update	A5PLL1	brain	evm.model.000085F_arrow_pilon.38.update+A5PLL1	0.265198	FALSE
ANKRD34C	evm.model.000085F_arrow_pilon.38.update	P0C6C1	brain	evm.model.000085F_arrow_pilon.38.update+P0C6C1	0.265198	FALSE
PYDC2	evm.model.000074F_arrow_pilon.36.update	Q56P42	brain	evm.model.000074F_arrow_pilon.36.update+Q56P42	3.7889	FALSE
ABCA2	evm.model.000016F_arrow_pilon.60.update	Q9BZC7	brain	evm.model.000016F_arrow_pilon.60.update+Q9BZC7	8.72624	TRUE
HTR6	evm.TU.000001F_arrow_pilon.67	P50406	brain	evm.TU.000001F_arrow_pilon.67+P50406	0.524973	FALSE
HTR5A	evm.TU.000001F_arrow_pilon.67	P47898	brain	evm.TU.000001F_arrow_pilon.67+P47898	0.524973	FALSE
GPR26	evm.TU.000001F_arrow_pilon.67	Q8NDV2	brain	evm.TU.000001F_arrow_pilon.67+Q8NDV2	0.524973	FALSE
RTP1	evm.model.000246F_arrow_pilon.8.update	P59025	brain	evm.model.000246F_arrow_pilon.8.update+P59025	126.442	TRUE
RTP5	evm.model.000246F_arrow_pilon.8.update	Q14D33	brain	evm.model.000246F_arrow_pilon.8.update+Q14D33	126.442	TRUE
SLC6A5	evm.model.000378F_arrow_pilon.21.update	Q9Y345	brain	evm.model.000378F_arrow_pilon.21.update+Q9Y345	34.2278	TRUE
C4orf50	evm.model.000348F_arrow_pilon.19.update	Q6ZRC1	brain	evm.model.000348F_arrow_pilon.19.update+Q6ZRC1	2.88662	FALSE
NEUROD6	evm.model.000190F_arrow_pilon.2.update	Q96NK8	brain	evm.model.000190F_arrow_pilon.2.update+Q96NK8	0.00393767	FALSE
CRH	evm.model.000050F_arrow_pilon.39.update	P06850	brain	evm.model.000050F_arrow_pilon.39.update+P06850	9.45288	TRUE
EN2	evm.model.000048F_arrow_pilon.22.update	P19622	brain	evm.model.000048F_arrow_pilon.22.update+P19622	0	FALSE
KLHL1	evm.model.000367F_arrow_pilon.18.update	Q9NR64	brain	evm.model.000367F_arrow_pilon.18.update+Q9NR64	11.4223	TRUE
NRGN	evm.TU.000406F_arrow_pilon.3	Q92686	brain	evm.TU.000406F_arrow_pilon.3+Q92686	3.82922	FALSE
PRLH	evm.TU.000008F_arrow_pilon.56	P81277	brain	evm.TU.000008F_arrow_pilon.56+P81277	0.067478	FALSE
SLC18A3	evm.model.000287F_arrow_pilon.6.update	Q16572	brain	evm.model.000287F_arrow_pilon.6.update+Q16572	0.017613	FALSE
PCDHGC5	evm.model.000051F_arrow_pilon.63.update	Q9Y5F6	brain	evm.model.000051F_arrow_pilon.63.update+Q9Y5F6	10.9941	TRUE
PCDH11Y	evm.model.000051F_arrow_pilon.63.update	Q9BZA8	brain	evm.model.000051F_arrow_pilon.63.update+Q9BZA8	10.9941	TRUE
PCDHA8	evm.model.000051F_arrow_pilon.63.update	Q9Y5H6	brain	evm.model.000051F_arrow_pilon.63.update+Q9Y5H6	10.9941	TRUE
PCDH19	evm.model.000051F_arrow_pilon.63.update	Q8TAB3	brain	evm.model.000051F_arrow_pilon.63.update+Q8TAB3	10.9941	TRUE
PCDH8	evm.model.000051F_arrow_pilon.63.update	O95206	brain	evm.model.000051F_arrow_pilon.63.update+O95206	10.9941	TRUE
PCDHGC4	evm.model.000051F_arrow_pilon.63.update	Q9Y5F7	brain	evm.model.000051F_arrow_pilon.63.update+Q9Y5F7	10.9941	TRUE
PCDHGA8	evm.model.000051F_arrow_pilon.63.update	Q9Y5G5	brain	evm.model.000051F_arrow_pilon.63.update+Q9Y5G5	10.9941	TRUE
PCDH9	evm.model.000051F_arrow_pilon.63.update	Q9HC56	brain	evm.model.000051F_arrow_pilon.63.update+Q9HC56	10.9941	TRUE
PRKCG	evm.model.000200F_arrow_pilon.46.1.update	P05129	brain	evm.model.000200F_arrow_pilon.46.1.update+P05129	24.0595	TRUE
SCRT1	evm.model.000009F_arrow_pilon.43.update	Q9BWW7	brain	evm.model.000009F_arrow_pilon.43.update+Q9BWW7	0.0969718	FALSE
ELAVL4	evm.model.000835F_arrow_pilon.9.1.update	P26378	brain	evm.model.000835F_arrow_pilon.9.1.update+P26378	12.88	TRUE
ELAVL3	evm.model.000835F_arrow_pilon.9.1.update	Q14576	brain	evm.model.000835F_arrow_pilon.9.1.update+Q14576	12.88	TRUE
NPTXR	evm.TU.000017F_arrow_pilon.14	O95502	brain	evm.TU.000017F_arrow_pilon.14+O95502	16.5389	TRUE
SMIM43	evm.model.000022F_arrow_pilon.66.update	Q4W5P6	brain	evm.model.000022F_arrow_pilon.66.update+Q4W5P6	4.42383	FALSE
SOX1	evm.model.000098F_arrow_pilon.46.update	O00570	brain	evm.model.000098F_arrow_pilon.46.update+O00570	49.9744	TRUE
TFAP2D	evm.model.000651F_arrow_pilon.11.1.update	Q7Z6R9	brain	evm.model.000651F_arrow_pilon.11.1.update+Q7Z6R9	0.0102492	FALSE
OR2L8	evm.TU.000137F_arrow_pilon.53	Q8NGY9	brain	evm.TU.000137F_arrow_pilon.53+Q8NGY9	0	FALSE
PRSS51	evm.model.000048F_arrow_pilon.24.update	A0A1B0GVH4	brain	evm.model.000048F_arrow_pilon.24.update+A0A1B0GVH4	0.721702	FALSE
CNTNAP4	evm.model.000289F_arrow_pilon.12.update	Q9C0A0	brain	evm.model.000289F_arrow_pilon.12.update+Q9C0A0	0.108356	FALSE
CNTNAP5	evm.model.000289F_arrow_pilon.12.update	Q8WYK1	brain	evm.model.000289F_arrow_pilon.12.update+Q8WYK1	0.108356	FALSE
FEV	evm.model.000076F_arrow_pilon.62.update	Q99581	brain	evm.model.000076F_arrow_pilon.62.update+Q99581	27.6933	TRUE
GHRH	MSTRG.1500.update	P01286	brain	MSTRG.1500.update+P01286	26.7318	TRUE
GLRA2	evm.model.000048F_arrow_pilon.36.update	P23416	brain	evm.model.000048F_arrow_pilon.36.update+P23416	0.0235562	FALSE
GLRA3	evm.model.000048F_arrow_pilon.36.update	O75311	brain	evm.model.000048F_arrow_pilon.36.update+O75311	0.0235562	FALSE
GLRA1	evm.model.000048F_arrow_pilon.36.update	P23415	brain	evm.model.000048F_arrow_pilon.36.update+P23415	0.0235562	FALSE
HAPLN2	evm.model.000583F_arrow_pilon.11.update	Q9GZV7	brain	evm.model.000583F_arrow_pilon.11.update+Q9GZV7	16.8751	TRUE
EDIL3	evm.model.000583F_arrow_pilon.11.update	O43854	brain	evm.model.000583F_arrow_pilon.11.update+O43854	16.8751	TRUE
IFNA2	evm.model.000093F_arrow_pilon.45.update	P01563	brain	evm.model.000093F_arrow_pilon.45.update+P01563	3.53997	FALSE
ZIC1	evm.model.000356F_arrow_pilon.10.update	Q15915	brain	evm.model.000356F_arrow_pilon.10.update+Q15915	0.0104477	FALSE
ZIC4	evm.model.000356F_arrow_pilon.10.update	Q8N9L1	brain	evm.model.000356F_arrow_pilon.10.update+Q8N9L1	0.0104477	FALSE
POU3F2	MSTRG.1888.update	P20265	brain	MSTRG.1888.update+P20265	0.00963422	FALSE
PTH2	evm.model.000355F_arrow_pilon.19.update	Q96A98	brain	evm.model.000355F_arrow_pilon.19.update+Q96A98	0.142572	FALSE
STUM	evm.model.000383F_arrow_pilon.13.update	Q69YW2	brain	evm.model.000383F_arrow_pilon.13.update+Q69YW2	0.168793	FALSE
VAX1	evm.model.000035F_arrow_pilon.50.update	Q5SQQ9	brain	evm.model.000035F_arrow_pilon.50.update+Q5SQQ9	0.108272	FALSE
DLX1	evm.model.000199F_arrow_pilon.11.update	P56177	brain	evm.model.000199F_arrow_pilon.11.update+P56177	0.251579	FALSE
EGR4	evm.model.000001F_arrow_pilon.43.update	Q05215	brain	evm.model.000001F_arrow_pilon.43.update+Q05215	11.8769	TRUE
GABRB2	evm.TU.000938F_arrow_pilon.12	P47870	brain	evm.TU.000938F_arrow_pilon.12+P47870	0.0115327	FALSE
GABRD	evm.TU.000938F_arrow_pilon.12	O14764	brain	evm.TU.000938F_arrow_pilon.12+O14764	0.0115327	FALSE
GABRB1	evm.TU.000938F_arrow_pilon.12	P18505	brain	evm.TU.000938F_arrow_pilon.12+P18505	0.0115327	FALSE
GABRQ	evm.TU.000938F_arrow_pilon.12	Q9UN88	brain	evm.TU.000938F_arrow_pilon.12+Q9UN88	0.0115327	FALSE
GNG7	evm.TU.000015F_arrow_pilon.52	O60262	brain	evm.TU.000015F_arrow_pilon.52+O60262	7.77052	TRUE
GNG3	evm.TU.000015F_arrow_pilon.52	P63215	brain	evm.TU.000015F_arrow_pilon.52+P63215	7.77052	TRUE
VSNL1	evm.model.000311F_arrow_pilon.33.update	P62760	brain	evm.model.000311F_arrow_pilon.33.update+P62760	36.4328	TRUE
HPCA	evm.model.000311F_arrow_pilon.33.update	P84074	brain	evm.model.000311F_arrow_pilon.33.update+P84074	36.4328	TRUE
HPCAL4	evm.model.000311F_arrow_pilon.33.update	Q9UM19	brain	evm.model.000311F_arrow_pilon.33.update+Q9UM19	36.4328	TRUE
MAP1A	evm.model.000003F_arrow_pilon.58.update	P78559	brain	evm.model.000003F_arrow_pilon.58.update+P78559	9.70057	TRUE
SLC6A11	evm.model.000221F_arrow_pilon.24.update	P48066	brain	evm.model.000221F_arrow_pilon.24.update+P48066	43.5102	TRUE
SYT2	evm.model.000239F_arrow_pilon.2.update	Q8N9I0	brain	evm.model.000239F_arrow_pilon.2.update+Q8N9I0	8.61027	TRUE
SYT3	evm.model.000239F_arrow_pilon.2.update	Q9BQG1	brain	evm.model.000239F_arrow_pilon.2.update+Q9BQG1	8.61027	TRUE
SYT6	evm.model.000239F_arrow_pilon.2.update	Q5T7P8	brain	evm.model.000239F_arrow_pilon.2.update+Q5T7P8	8.61027	TRUE
TAS2R40	evm.TU.000014F_arrow_pilon.24	P59535	brain	evm.TU.000014F_arrow_pilon.24+P59535	0.0270328	FALSE
TMEM144	evm.model.000037F_arrow_pilon.49.update	Q7Z5S9	brain	evm.model.000037F_arrow_pilon.49.update+Q7Z5S9	0	FALSE
TMEM151A	evm.model.000124F_arrow_pilon.15.update	Q8N4L1	brain	evm.model.000124F_arrow_pilon.15.update+Q8N4L1	0.264188	FALSE
TMEM151B	evm.model.000124F_arrow_pilon.15.update	Q8IW70	brain	evm.model.000124F_arrow_pilon.15.update+Q8IW70	0.264188	FALSE
BHLHA9	evm.model.000182F_arrow_pilon.10.update	Q7RTU4	brain	evm.model.000182F_arrow_pilon.10.update+Q7RTU4	0	FALSE
BTBD17	evm.model.000146F_arrow_pilon.19.update	A6NE02	brain	evm.model.000146F_arrow_pilon.19.update+A6NE02	2.79431	FALSE
CPNE9	evm.model.000152F_arrow_pilon.39.update	Q8IYJ1	brain	evm.model.000152F_arrow_pilon.39.update+Q8IYJ1	10.6177	TRUE
KCNA2	evm.model.000105F_arrow_pilon.61.update	P16389	brain	evm.model.000105F_arrow_pilon.61.update+P16389	0.843514	FALSE
KCNA1	evm.model.000105F_arrow_pilon.61.update	Q09470	brain	evm.model.000105F_arrow_pilon.61.update+Q09470	0.843514	FALSE
KCNA6	evm.model.000105F_arrow_pilon.61.update	P17658	brain	evm.model.000105F_arrow_pilon.61.update+P17658	0.843514	FALSE
KCNJ6	evm.model.000106F_arrow_pilon.46.update	P48051	brain	evm.model.000106F_arrow_pilon.46.update+P48051	0.628508	FALSE
PLPP4	evm.model.000076F_arrow_pilon.46.update	Q5VZY2	brain	evm.model.000076F_arrow_pilon.46.update+Q5VZY2	7.32209	TRUE
PRDM12	evm.TU.000123F_arrow_pilon.16	Q9H4Q4	brain	evm.TU.000123F_arrow_pilon.16+Q9H4Q4	0.387317	FALSE
PRR18	evm.model.000465F_arrow_pilon.9.1.update	Q8N4B5	brain	evm.model.000465F_arrow_pilon.9.1.update+Q8N4B5	6.27739	TRUE
PTPN5	evm.model.000023F_arrow_pilon.12.update	P54829	brain	evm.model.000023F_arrow_pilon.12.update+P54829	8.59975	TRUE
RESP18	evm.model.000090F_arrow_pilon.20.update	Q5W5W9	brain	evm.model.000090F_arrow_pilon.20.update+Q5W5W9	0.126972	FALSE
SHANK1	evm.model.000044F_arrow_pilon.65.update	Q9Y566	brain	evm.model.000044F_arrow_pilon.65.update+Q9Y566	11.7927	TRUE
STX1B	evm.model.000222F_arrow_pilon.37.1.update	P61266	brain	evm.model.000222F_arrow_pilon.37.1.update+P61266	8.4473	TRUE
SV2C	MSTRG.16499.update	Q496J9	brain	MSTRG.16499.update+Q496J9	3.75952	FALSE
C11orf87	evm.model.000205F_arrow_pilon.15.1.update	Q6NUJ2	brain	evm.model.000205F_arrow_pilon.15.1.update+Q6NUJ2	3.34529	FALSE
CASKIN1	evm.TU.000049F_arrow_pilon.1	Q8WXD9	brain	evm.TU.000049F_arrow_pilon.1+Q8WXD9	0.365877	FALSE
DBX2	evm.model.000051F_arrow_pilon.38.update	Q6ZNG2	brain	evm.model.000051F_arrow_pilon.38.update+Q6ZNG2	2.07291	FALSE
LRTM2	evm.model.000470F_arrow_pilon.13.update	Q8N967	brain	evm.model.000470F_arrow_pilon.13.update+Q8N967	12.5079	TRUE
MDGA1	evm.model.000197F_arrow_pilon.39.update	Q8NFP4	brain	evm.model.000197F_arrow_pilon.39.update+Q8NFP4	0.0203914	FALSE
PBOV1	evm.model.000524F_arrow_pilon.6.update	Q9GZY1	brain	evm.model.000524F_arrow_pilon.6.update+Q9GZY1	3.92449	FALSE
SLC5A7	evm.model.000100F_arrow_pilon.45.update	Q9GZV3	brain	evm.model.000100F_arrow_pilon.45.update+Q9GZV3	0.00268989	FALSE
TMEM271	evm.model.000336F_arrow_pilon.15.update	A0A286YF58	brain	evm.model.000336F_arrow_pilon.15.update+A0A286YF58	2.68352	FALSE
SYN2	evm.model.000336F_arrow_pilon.15.update	Q92777	brain	evm.model.000336F_arrow_pilon.15.update+Q92777	2.68352	FALSE
SYN1	evm.model.000336F_arrow_pilon.15.update	P17600	brain	evm.model.000336F_arrow_pilon.15.update+P17600	2.68352	FALSE
SYN3	evm.model.000336F_arrow_pilon.15.update	O14994	brain	evm.model.000336F_arrow_pilon.15.update+O14994	2.68352	FALSE
UNCX	evm.model.000057F_arrow_pilon.74.update	A6NJT0	brain	evm.model.000057F_arrow_pilon.74.update+A6NJT0	1.39862	FALSE
UTS2	MSTRG.6241.update	O95399	brain	MSTRG.6241.update+O95399	0	FALSE
ADARB2	evm.model.000253F_arrow_pilon.1.update	Q9NS39	brain	evm.model.000253F_arrow_pilon.1.update+Q9NS39	8.83505	TRUE
CAMKV	evm.model.000006F_arrow_pilon.60.update	Q8NCB2	brain	evm.model.000006F_arrow_pilon.60.update+Q8NCB2	14.5753	TRUE
DISP2	evm.model.000034F_arrow_pilon.62.update	A7MBM2	brain	evm.model.000034F_arrow_pilon.62.update+A7MBM2	4.25099	FALSE
GABBR2	evm.model.000022F_arrow_pilon.50.update	O75899	brain	evm.model.000022F_arrow_pilon.50.update+O75899	2.35031	FALSE
HCN2	evm.model.000103F_arrow_pilon.42.update	Q9UL51	brain	evm.model.000103F_arrow_pilon.42.update+Q9UL51	0.0102918	FALSE
KCND2	evm.model.000166F_arrow_pilon.24.update	Q9NZV8	brain	evm.model.000166F_arrow_pilon.24.update+Q9NZV8	1.3286	FALSE
KNCN	evm.model.000637F_arrow_pilon.3.update	A6PVL3	brain	evm.model.000637F_arrow_pilon.3.update+A6PVL3	1.03804	FALSE
NCDN	evm.model.000118F_arrow_pilon.2.update	Q9UBB6	brain	evm.model.000118F_arrow_pilon.2.update+Q9UBB6	13.1691	TRUE
OR1E2	evm.model.000008F_arrow_pilon.53.update	P47887	brain	evm.model.000008F_arrow_pilon.53.update+P47887	1.84995	FALSE
PDE10A	evm.TU.000467F_arrow_pilon.8	Q9Y233	brain	evm.TU.000467F_arrow_pilon.8+Q9Y233	1.59337	FALSE
RUNX1T1	evm.model.000146F_arrow_pilon.43.update	Q06455	brain	evm.model.000146F_arrow_pilon.43.update+Q06455	6.64867	TRUE
ADGRA1	evm.model.000356F_arrow_pilon.18.update	Q86SQ6	brain	evm.model.000356F_arrow_pilon.18.update+Q86SQ6	1.15147	FALSE
APC2	evm.model.000479F_arrow_pilon.6.update	O95996	brain	evm.model.000479F_arrow_pilon.6.update+O95996	2.40198	FALSE
C10orf90	evm.model.000093F_arrow_pilon.41.update	Q96M02	brain	evm.model.000093F_arrow_pilon.41.update+Q96M02	0.680439	FALSE
CPLX1	evm.model.000075F_arrow_pilon.10.update	O14810	brain	evm.model.000075F_arrow_pilon.10.update+O14810	0.830451	FALSE
DGKB	evm.model.000307F_arrow_pilon.7.update	Q9Y6T7	brain	evm.model.000307F_arrow_pilon.7.update+Q9Y6T7	26.9503	TRUE
FAM246A	evm.TU.000069F_arrow_pilon.21	A0A494C0Y3	brain	evm.TU.000069F_arrow_pilon.21+A0A494C0Y3	0.141815	FALSE
GPR139	evm.model.000136F_arrow_pilon.15.update	Q6DWJ6	brain	evm.model.000136F_arrow_pilon.15.update+Q6DWJ6	10.2203	TRUE
H3C15	evm.model.000100F_arrow_pilon.30.update	Q71DI3	brain	evm.model.000100F_arrow_pilon.30.update+Q71DI3	173.22	TRUE
H3C15	evm.model.000100F_arrow_pilon.30.update	Q71DI3	brain	evm.model.000100F_arrow_pilon.30.update+Q71DI3	173.22	TRUE
OR1F1	evm.model.000368F_arrow_pilon.10.update	O43749	brain	evm.model.000368F_arrow_pilon.10.update+O43749	7.00457	TRUE
HCRTR2	evm.model.000368F_arrow_pilon.10.update	O43614	brain	evm.model.000368F_arrow_pilon.10.update+O43614	7.00457	TRUE
OR10K1	evm.model.000368F_arrow_pilon.10.update	Q8NGX5	brain	evm.model.000368F_arrow_pilon.10.update+Q8NGX5	7.00457	TRUE
HIPK2	evm.model.000144F_arrow_pilon.35.update	Q9H2X6	brain	evm.model.000144F_arrow_pilon.35.update+Q9H2X6	16.3757	TRUE
HS3ST2	evm.model.000067F_arrow_pilon.71.update	Q9Y278	brain	evm.model.000067F_arrow_pilon.71.update+Q9Y278	2.58384	FALSE
HS3ST4	evm.model.000067F_arrow_pilon.71.update	Q9Y661	brain	evm.model.000067F_arrow_pilon.71.update+Q9Y661	2.58384	FALSE
KCNH4	evm.model.000236F_arrow_pilon.26.update	Q9UQ05	brain	evm.model.000236F_arrow_pilon.26.update+Q9UQ05	0.0895059	FALSE
KLHL32	evm.TU.000001F_arrow_pilon.99	Q96NJ5	brain	evm.TU.000001F_arrow_pilon.99+Q96NJ5	9.86701	TRUE
MGAT5B	evm.model.000045F_arrow_pilon.78.update	Q3V5L5	brain	evm.model.000045F_arrow_pilon.78.update+Q3V5L5	9.71175	TRUE
SHTN1	evm.model.000093F_arrow_pilon.29.update	A0MZ66	brain	evm.model.000093F_arrow_pilon.29.update+A0MZ66	0.0767319	FALSE
ST18	evm.model.000034F_arrow_pilon.74.update	O60284	brain	evm.model.000034F_arrow_pilon.74.update+O60284	9.16062	TRUE
SYNGR3	evm.model.000010F_arrow_pilon.90.update	O43761	brain	evm.model.000010F_arrow_pilon.90.update+O43761	27.6532	TRUE
AGAP2	evm.model.000437F_arrow_pilon.16.update	Q99490	brain	evm.model.000437F_arrow_pilon.16.update+Q99490	3.17454	FALSE
C1QL1	MSTRG.3975.update	O75973	brain	MSTRG.3975.update+O75973	8.78955	TRUE
C1QL3	MSTRG.3975.update	Q5VWW1	brain	MSTRG.3975.update+Q5VWW1	8.78955	TRUE
C1QL2	MSTRG.3975.update	Q7Z5L3	brain	MSTRG.3975.update+Q7Z5L3	8.78955	TRUE
MAGED4	evm.TU.000492F_arrow_pilon.16	Q96JG8	brain	evm.TU.000492F_arrow_pilon.16+Q96JG8	0.0859103	FALSE
CEND1	evm.TU.000492F_arrow_pilon.16	Q8N111	brain	evm.TU.000492F_arrow_pilon.16+Q8N111	0.0859103	FALSE
DPF1	evm.model.000324F_arrow_pilon.3.update	Q92782	brain	evm.model.000324F_arrow_pilon.3.update+Q92782	3.44695	FALSE
EPHA5	evm.model.000086F_arrow_pilon.3.update	P54756	brain	evm.model.000086F_arrow_pilon.3.update+P54756	11.9694	TRUE
FBXL16	evm.model.000238F_arrow_pilon.25.1.update	Q8N461	brain	evm.model.000238F_arrow_pilon.25.1.update+Q8N461	3.48844	FALSE
GJC2	evm.model.000111F_arrow_pilon.26.update	Q5T442	brain	evm.model.000111F_arrow_pilon.26.update+Q5T442	0.0397058	FALSE
KCNQ2	evm.model.000155F_arrow_pilon.26.update	O43526	brain	evm.model.000155F_arrow_pilon.26.update+O43526	4.50812	FALSE
KCNQ3	evm.model.000155F_arrow_pilon.26.update	O43525	brain	evm.model.000155F_arrow_pilon.26.update+O43525	4.50812	FALSE
NKAIN3	evm.model.000342F_arrow_pilon.20.update	Q8N8D7	brain	evm.model.000342F_arrow_pilon.20.update+Q8N8D7	10.9591	TRUE
NKAIN2	evm.model.000342F_arrow_pilon.20.update	Q5VXU1	brain	evm.model.000342F_arrow_pilon.20.update+Q5VXU1	10.9591	TRUE
NPAS4	evm.model.000331F_arrow_pilon.9.update	Q8IUM7	brain	evm.model.000331F_arrow_pilon.9.update+Q8IUM7	39.1666	TRUE
OPRK1	evm.model.000001F_arrow_pilon.86.1.update	P41145	brain	evm.model.000001F_arrow_pilon.86.1.update+P41145	0.0991159	FALSE
GPR62	evm.model.000001F_arrow_pilon.86.1.update	Q9BZJ7	brain	evm.model.000001F_arrow_pilon.86.1.update+Q9BZJ7	0.0991159	FALSE
SSTR4	evm.model.000001F_arrow_pilon.86.1.update	P31391	brain	evm.model.000001F_arrow_pilon.86.1.update+P31391	0.0991159	FALSE
TRHR	evm.model.000001F_arrow_pilon.86.1.update	P34981	brain	evm.model.000001F_arrow_pilon.86.1.update+P34981	0.0991159	FALSE
OPRD1	evm.model.000001F_arrow_pilon.86.1.update	P41143	brain	evm.model.000001F_arrow_pilon.86.1.update+P41143	0.0991159	FALSE
PIEZO2	evm.model.000116F_arrow_pilon.24.update	Q9H5I5	brain	evm.model.000116F_arrow_pilon.24.update+Q9H5I5	4.81665	FALSE
TCF7L2	evm.model.000250F_arrow_pilon.5.update	Q9NQB0	brain	evm.model.000250F_arrow_pilon.5.update+Q9NQB0	2.67798	FALSE
TPPP	evm.model.000379F_arrow_pilon.20.update	O94811	brain	evm.model.000379F_arrow_pilon.20.update+O94811	127.871	TRUE
UGT8	evm.model.000148F_arrow_pilon.20.update	Q16880	brain	evm.model.000148F_arrow_pilon.20.update+Q16880	2.04052	FALSE
ALK	evm.model.000002F_arrow_pilon.9.1.update	Q9UM73	brain	evm.model.000002F_arrow_pilon.9.1.update+Q9UM73	0.0293466	FALSE
AMZ1	evm.TU.000034F_arrow_pilon.54	Q400G9	brain	evm.TU.000034F_arrow_pilon.54+Q400G9	1.23132	FALSE
BRINP1	evm.model.000093F_arrow_pilon.31.update	O60477	brain	evm.model.000093F_arrow_pilon.31.update+O60477	13.2887	TRUE
C10orf105	evm.model.000010F_arrow_pilon.57.update	Q8TEF2	brain	evm.model.000010F_arrow_pilon.57.update+Q8TEF2	0	FALSE
CDH22	MSTRG.2652.update	Q9UJ99	brain	MSTRG.2652.update+Q9UJ99	31.2516	TRUE
CDH18	MSTRG.2652.update	Q13634	brain	MSTRG.2652.update+Q13634	31.2516	TRUE
CDH8	MSTRG.2652.update	P55286	brain	MSTRG.2652.update+P55286	31.2516	TRUE
CDH7	MSTRG.2652.update	Q9ULB5	brain	MSTRG.2652.update+Q9ULB5	31.2516	TRUE
CNTN2	evm.model.000123F_arrow_pilon.3.update	Q02246	brain	evm.model.000123F_arrow_pilon.3.update+Q02246	0.424179	FALSE
CRYBA1	evm.TU.000307F_arrow_pilon.8	P05813	brain	evm.TU.000307F_arrow_pilon.8+P05813	0.707039	FALSE
CSMD2	evm.TU.000006F_arrow_pilon.10	Q7Z408	brain	evm.TU.000006F_arrow_pilon.10+Q7Z408	0.283951	FALSE
CSMD3	evm.TU.000006F_arrow_pilon.10	Q7Z407	brain	evm.TU.000006F_arrow_pilon.10+Q7Z407	0.283951	FALSE
CTNNA3	evm.model.000771F_arrow_pilon.2.update	Q9UI47	brain	evm.model.000771F_arrow_pilon.2.update+Q9UI47	11.2805	TRUE
DRD3	evm.model.000347F_arrow_pilon.4.update	P35462	brain	evm.model.000347F_arrow_pilon.4.update+P35462	0.839883	FALSE
KCNG2	evm.model.000376F_arrow_pilon.6.update	Q9UJ96	brain	evm.model.000376F_arrow_pilon.6.update+Q9UJ96	2.15078	FALSE
KCNV1	evm.model.000376F_arrow_pilon.6.update	Q6PIU1	brain	evm.model.000376F_arrow_pilon.6.update+Q6PIU1	2.15078	FALSE
KCNG3	evm.model.000376F_arrow_pilon.6.update	Q8TAE7	brain	evm.model.000376F_arrow_pilon.6.update+Q8TAE7	2.15078	FALSE
KCNC1	evm.model.000376F_arrow_pilon.6.update	P48547	brain	evm.model.000376F_arrow_pilon.6.update+P48547	2.15078	FALSE
KCNS1	evm.model.000376F_arrow_pilon.6.update	Q96KK3	brain	evm.model.000376F_arrow_pilon.6.update+Q96KK3	2.15078	FALSE
KCNC2	evm.model.000376F_arrow_pilon.6.update	Q96PR1	brain	evm.model.000376F_arrow_pilon.6.update+Q96PR1	2.15078	FALSE
LMTK3	evm.model.000118F_arrow_pilon.36.update	Q96Q04	brain	evm.model.000118F_arrow_pilon.36.update+Q96Q04	15.0253	TRUE
AATK	evm.model.000118F_arrow_pilon.36.update	Q6ZMQ8	brain	evm.model.000118F_arrow_pilon.36.update+Q6ZMQ8	15.0253	TRUE
GFAP	evm.model.000087F_arrow_pilon.3.update	P14136	brain	evm.model.000087F_arrow_pilon.3.update+P14136	81.4511	TRUE
NEFM	evm.model.000087F_arrow_pilon.3.update	P07197	brain	evm.model.000087F_arrow_pilon.3.update+P07197	81.4511	TRUE
NEFL	evm.model.000087F_arrow_pilon.3.update	P07196	brain	evm.model.000087F_arrow_pilon.3.update+P07196	81.4511	TRUE
NTN3	evm.model.000499F_arrow_pilon.22.update	O00634	brain	evm.model.000499F_arrow_pilon.22.update+O00634	29.438	TRUE
PDE1B	evm.model.000058F_arrow_pilon.34.update	Q01064	brain	evm.model.000058F_arrow_pilon.34.update+Q01064	12.1629	TRUE
RASD2	evm.model.000015F_arrow_pilon.48.update	Q96D21	brain	evm.model.000015F_arrow_pilon.48.update+Q96D21	3.70013	FALSE
SEPTIN3	evm.model.000008F_arrow_pilon.112.update	Q9UH03	brain	evm.model.000008F_arrow_pilon.112.update+Q9UH03	23.9048	TRUE
TRIL	evm.model.000104F_arrow_pilon.22.update	Q7L0X0	brain	evm.model.000104F_arrow_pilon.22.update+Q7L0X0	2.01371	FALSE
CHADL	evm.model.000104F_arrow_pilon.22.update	Q6NUI6	brain	evm.model.000104F_arrow_pilon.22.update+Q6NUI6	2.01371	FALSE
ZP2	evm.model.000080F_arrow_pilon.37.update	Q05996	brain	evm.model.000080F_arrow_pilon.37.update+Q05996	7.35599	TRUE
ADAM22	evm.model.000003F_arrow_pilon.11.1.update	Q9P0K1	brain	evm.model.000003F_arrow_pilon.11.1.update+Q9P0K1	17.2333	TRUE
ADGRB1	evm.model.000011F_arrow_pilon.13.update	O14514	brain	evm.model.000011F_arrow_pilon.13.update+O14514	2.06969	FALSE
ADGRB2	evm.model.000011F_arrow_pilon.13.update	O60241	brain	evm.model.000011F_arrow_pilon.13.update+O60241	2.06969	FALSE
ANLN	evm.model.000082F_arrow_pilon.8.1.update	Q9NQW6	brain	evm.model.000082F_arrow_pilon.8.1.update+Q9NQW6	8.93429	TRUE
ATRNL1	evm.model.000001F_arrow_pilon.18.update	Q5VV63	brain	evm.model.000001F_arrow_pilon.18.update+Q5VV63	7.0937	TRUE
CABP7	evm.model.000109F_arrow_pilon.31.update	Q86V35	brain	evm.model.000109F_arrow_pilon.31.update+Q86V35	316.355	TRUE
CABP1	evm.model.000109F_arrow_pilon.31.update	Q9NZU7	brain	evm.model.000109F_arrow_pilon.31.update+Q9NZU7	316.355	TRUE
CAMK2A	evm.model.000631F_arrow_pilon.15.update	Q9UQM7	brain	evm.model.000631F_arrow_pilon.15.update+Q9UQM7	38.9891	TRUE
CNDP1	evm.model.000013F_arrow_pilon.92.update	Q96KN2	brain	evm.model.000013F_arrow_pilon.92.update+Q96KN2	10.4996	TRUE
FAM181B	evm.model.000013F_arrow_pilon.92.update	A6NEQ2	brain	evm.model.000013F_arrow_pilon.92.update+A6NEQ2	10.4996	TRUE
CNP	evm.model.000021F_arrow_pilon.99.update	P09543	brain	evm.model.000021F_arrow_pilon.99.update+P09543	4.71304	FALSE
CORT	evm.model.000026F_arrow_pilon.84.update	O00230	brain	evm.model.000026F_arrow_pilon.84.update+O00230	12.7559	TRUE
DLGAP3	evm.model.000194F_arrow_pilon.10.1.update	O95886	brain	evm.model.000194F_arrow_pilon.10.1.update+O95886	3.12181	FALSE
DMBX1	evm.model.000820F_arrow_pilon.6.update	Q8NFW5	brain	evm.model.000820F_arrow_pilon.6.update+Q8NFW5	0.609487	FALSE
DPYSL2	evm.model.000228F_arrow_pilon.23.update	Q16555	brain	evm.model.000228F_arrow_pilon.23.update+Q16555	10.6689	TRUE
DPYSL5	evm.model.000228F_arrow_pilon.23.update	Q9BPU6	brain	evm.model.000228F_arrow_pilon.23.update+Q9BPU6	10.6689	TRUE
FXYD7	evm.model.000198F_arrow_pilon.14.update	P58549	brain	evm.model.000198F_arrow_pilon.14.update+P58549	2.72724	FALSE
GPR37L1	evm.model.000045F_arrow_pilon.5.update	O60883	brain	evm.model.000045F_arrow_pilon.5.update+O60883	10.3266	TRUE
GPRC5B	evm.TU.000139F_arrow_pilon.12	Q9NZH0	brain	evm.TU.000139F_arrow_pilon.12+Q9NZH0	0	FALSE
HAPLN4	evm.model.000136F_arrow_pilon.16.update	Q86UW8	brain	evm.model.000136F_arrow_pilon.16.update+Q86UW8	2.58467	FALSE
HSPH1	evm.model.000056F_arrow_pilon.36.update	Q92598	brain	evm.model.000056F_arrow_pilon.36.update+Q92598	32.803	TRUE
IQCJ	evm.model.000201F_arrow_pilon.38.update	Q1A5X6	brain	evm.model.000201F_arrow_pilon.38.update+Q1A5X6	3.07658	FALSE
JAKMIP3	evm.model.000093F_arrow_pilon.51.update	Q5VZ66	brain	evm.model.000093F_arrow_pilon.51.update+Q5VZ66	1.31571	FALSE
KCNH1	evm.model.000092F_arrow_pilon.37.update	O95259	brain	evm.model.000092F_arrow_pilon.37.update+O95259	1.33497	FALSE
KCTD2	evm.model.001018F_arrow_pilon.3.update	Q14681	brain	evm.model.001018F_arrow_pilon.3.update+Q14681	13.9101	TRUE
LGI3	evm.model.000108F_arrow_pilon.47.update	Q8N145	brain	evm.model.000108F_arrow_pilon.47.update+Q8N145	10.0749	TRUE
LRRC53	evm.TU.000017F_arrow_pilon.15	A6NM62	brain	evm.TU.000017F_arrow_pilon.15+A6NM62	2.47729	FALSE
LRRC55	evm.TU.000017F_arrow_pilon.15	Q6ZSA7	brain	evm.TU.000017F_arrow_pilon.15+Q6ZSA7	2.47729	FALSE
MEGF10	evm.model.000266F_arrow_pilon.34.update	Q96KG7	brain	evm.model.000266F_arrow_pilon.34.update+Q96KG7	98.0669	TRUE
NKX6-2	evm.model.000001F_arrow_pilon.47.update	Q9C056	brain	evm.model.000001F_arrow_pilon.47.update+Q9C056	0.458953	FALSE
NMS	evm.TU.000525F_arrow_pilon.8	Q5H8A3	brain	evm.TU.000525F_arrow_pilon.8+Q5H8A3	4.22848	FALSE
NTNG1	evm.model.000071F_arrow_pilon.7.update	Q9Y2I2	brain	evm.model.000071F_arrow_pilon.7.update+Q9Y2I2	0.0594373	FALSE
PLP1	evm.model.000056F_arrow_pilon.2.update	P60201	brain	evm.model.000056F_arrow_pilon.2.update+P60201	3.63463	FALSE
POU4F2	evm.model.000259F_arrow_pilon.29.update	Q12837	brain	evm.model.000259F_arrow_pilon.29.update+Q12837	0.023697	FALSE
RAB3C	evm.model.000329F_arrow_pilon.10.update	Q96E17	brain	evm.model.000329F_arrow_pilon.10.update+Q96E17	10.2729	TRUE
RFTN2	evm.model.000398F_arrow_pilon.23.update	Q52LD8	brain	evm.model.000398F_arrow_pilon.23.update+Q52LD8	3.69155	FALSE
RPRML	evm.model.000351F_arrow_pilon.25.update	Q8N4K4	brain	evm.model.000351F_arrow_pilon.25.update+Q8N4K4	5.36485	TRUE
SCN8A	evm.model.000103F_arrow_pilon.26_evm.model.000103F_arrow_pilon.27.update	Q9UQD0	brain	evm.model.000103F_arrow_pilon.26_evm.model.000103F_arrow_pilon.27.update+Q9UQD0	0.726273	FALSE
SCN1A	evm.model.000103F_arrow_pilon.26_evm.model.000103F_arrow_pilon.27.update	P35498	brain	evm.model.000103F_arrow_pilon.26_evm.model.000103F_arrow_pilon.27.update+P35498	0.726273	FALSE
SCN9A	evm.model.000103F_arrow_pilon.26_evm.model.000103F_arrow_pilon.27.update	Q15858	brain	evm.model.000103F_arrow_pilon.26_evm.model.000103F_arrow_pilon.27.update+Q15858	0.726273	FALSE
SCN3A	evm.model.000103F_arrow_pilon.26_evm.model.000103F_arrow_pilon.27.update	Q9NY46	brain	evm.model.000103F_arrow_pilon.26_evm.model.000103F_arrow_pilon.27.update+Q9NY46	0.726273	FALSE
SCN2A	evm.model.000103F_arrow_pilon.26_evm.model.000103F_arrow_pilon.27.update	Q99250	brain	evm.model.000103F_arrow_pilon.26_evm.model.000103F_arrow_pilon.27.update+Q99250	0.726273	FALSE
SEC14L5	evm.model.000319F_arrow_pilon.7.update	O43304	brain	evm.model.000319F_arrow_pilon.7.update+O43304	12.5798	TRUE
SOX14	evm.model.000161F_arrow_pilon.6.update	O95416	brain	evm.model.000161F_arrow_pilon.6.update+O95416	6.7242	TRUE
STH	evm.TU.000000F_arrow_pilon.92	Q8IWL8	brain	evm.TU.000000F_arrow_pilon.92+Q8IWL8	0.784598	FALSE
STXBP5L	evm.model.000007F_arrow_pilon.98.update	Q9Y2K9	brain	evm.model.000007F_arrow_pilon.98.update+Q9Y2K9	2.26924	FALSE
TAS2R3	evm.model.000293F_arrow_pilon.25.update	Q9NYW6	brain	evm.model.000293F_arrow_pilon.25.update+Q9NYW6	4.44072	FALSE
TMEFF1	evm.model.000001F_arrow_pilon.102.update	Q8IYR6	brain	evm.model.000001F_arrow_pilon.102.update+Q8IYR6	23.147	TRUE
TMEM132D	evm.TU.000008F_arrow_pilon.12	Q14C87	brain	evm.TU.000008F_arrow_pilon.12+Q14C87	0.96071	FALSE
TMEM275	evm.model.000343F_arrow_pilon.15.update	A0A0U1RQS6	brain	evm.model.000343F_arrow_pilon.15.update+A0A0U1RQS6	4.33854	FALSE
TTLL7	evm.model.000139F_arrow_pilon.4.update	Q6ZT98	brain	evm.model.000139F_arrow_pilon.4.update+Q6ZT98	2.48267	FALSE
USP45	evm.model.000088F_arrow_pilon.23.update	Q70EL2	brain	evm.model.000088F_arrow_pilon.23.update+Q70EL2	0.156577	FALSE
VSTM2B	evm.model.000015F_arrow_pilon.45.update	A6NLU5	brain	evm.model.000015F_arrow_pilon.45.update+A6NLU5	1.30869	FALSE
ZDHHC22	evm.model.000928F_arrow_pilon.13.update	Q8N966	brain	evm.model.000928F_arrow_pilon.13.update+Q8N966	1.34369	FALSE
AK5	evm.model.000435F_arrow_pilon.9.update	Q9Y6K8	brain	evm.model.000435F_arrow_pilon.9.update+Q9Y6K8	3.21967	FALSE
B3GAT1	evm.TU.000455F_arrow_pilon.18	Q9P2W7	brain	evm.TU.000455F_arrow_pilon.18+Q9P2W7	1.7567	FALSE
B4GALNT1	MSTRG.5447.update	Q00973	brain	MSTRG.5447.update+Q00973	0	FALSE
BSN	evm.model.000011F_arrow_pilon.60.update	Q9UPA5	brain	evm.model.000011F_arrow_pilon.60.update+Q9UPA5	8.31111	TRUE
CBLN2	evm.model.000603F_arrow_pilon.3.update	Q8IUK8	brain	evm.model.000603F_arrow_pilon.3.update+Q8IUK8	0	FALSE
CNIH2	evm.TU.000016F_arrow_pilon.82	Q6PI25	brain	evm.TU.000016F_arrow_pilon.82+Q6PI25	0	FALSE
CNPY1	evm.model.000433F_arrow_pilon.15.update	Q3B7I2	brain	evm.model.000433F_arrow_pilon.15.update+Q3B7I2	40.7409	TRUE
CTNND2	evm.TU.000154F_arrow_pilon.1	Q9UQB3	brain	evm.TU.000154F_arrow_pilon.1+Q9UQB3	47.8464	TRUE
ENC1	evm.model.000199F_arrow_pilon.18.update	O14682	brain	evm.model.000199F_arrow_pilon.18.update+O14682	7.78511	TRUE
FAM163B	evm.model.000076F_arrow_pilon.3.update	P0C2L3	brain	evm.model.000076F_arrow_pilon.3.update+P0C2L3	3.53317	FALSE
FOXG1	evm.model.000383F_arrow_pilon.1.update	P55316	brain	evm.model.000383F_arrow_pilon.1.update+P55316	0.00692122	FALSE
GPR158	evm.TU.000002F_arrow_pilon.88	Q5T848	brain	evm.TU.000002F_arrow_pilon.88+Q5T848	1.29302	FALSE
GPR52	evm.model.000014F_arrow_pilon.59.update	Q9Y2T5	brain	evm.model.000014F_arrow_pilon.59.update+Q9Y2T5	32.2697	TRUE
KIAA1755	evm.model.000343F_arrow_pilon.12.update	Q5JYT7	brain	evm.model.000343F_arrow_pilon.12.update+Q5JYT7	8.46231	TRUE
NDST4	evm.model.000070F_arrow_pilon.39.update	Q9H3R1	brain	evm.model.000070F_arrow_pilon.39.update+Q9H3R1	1.59713	FALSE
NOS1AP	evm.model.000592F_arrow_pilon.21.update	O75052	brain	evm.model.000592F_arrow_pilon.21.update+O75052	0.2574	FALSE
NPIPA1	evm.model.000041F_arrow_pilon.28.update	Q9UND3	brain	evm.model.000041F_arrow_pilon.28.update+Q9UND3	12.917	TRUE
NPPC	evm.model.000239F_arrow_pilon.8.update	P23582	brain	evm.model.000239F_arrow_pilon.8.update+P23582	26.1636	TRUE
OR2L5	evm.model.000106F_arrow_pilon.13.update	Q8NG80	brain	evm.model.000106F_arrow_pilon.13.update+Q8NG80	0.0348029	FALSE
PCDHA5	evm.model.000087F_arrow_pilon.53.update	Q9Y5H7	brain	evm.model.000087F_arrow_pilon.53.update+Q9Y5H7	8.60373	TRUE
PCSK1	evm.model.000026F_arrow_pilon.26.update	P29120	brain	evm.model.000026F_arrow_pilon.26.update+P29120	7.30687	TRUE
PDYN	evm.TU.000201F_arrow_pilon.16	P01213	brain	evm.TU.000201F_arrow_pilon.16+P01213	0	FALSE
PEX5L	evm.model.000006F_arrow_pilon.19.update	Q8IYB4	brain	evm.model.000006F_arrow_pilon.19.update+Q8IYB4	7.66211	TRUE
PHLPP1	evm.model.000044F_arrow_pilon.66.update	O60346	brain	evm.model.000044F_arrow_pilon.66.update+O60346	10.8368	TRUE
PIP4K2A	evm.model.000019F_arrow_pilon.14.update	P48426	brain	evm.model.000019F_arrow_pilon.14.update+P48426	9.70097	TRUE
PIRT	evm.model.000027F_arrow_pilon.67.update	P0C851	brain	evm.model.000027F_arrow_pilon.67.update+P0C851	0.30694	FALSE
PLPPR4	evm.model.000047F_arrow_pilon.23.update	Q7Z2D5	brain	evm.model.000047F_arrow_pilon.23.update+Q7Z2D5	0.0279596	FALSE
SEZ6L	evm.model.000816F_arrow_pilon.7.update	Q9BYH1	brain	evm.model.000816F_arrow_pilon.7.update+Q9BYH1	18.5513	TRUE
SHOX	evm.TU.000329F_arrow_pilon.3	O15266	brain	evm.TU.000329F_arrow_pilon.3+O15266	0.432211	FALSE
SLC24A2	evm.TU.000058F_arrow_pilon.38	Q9UI40	brain	evm.TU.000058F_arrow_pilon.38+Q9UI40	3.84485	FALSE
SLC35D3	evm.model.000082F_arrow_pilon.27.update	Q5M8T2	brain	evm.model.000082F_arrow_pilon.27.update+Q5M8T2	0	FALSE
SLC6A4	evm.model.000117F_arrow_pilon.35.update	P31645	brain	evm.model.000117F_arrow_pilon.35.update+P31645	2.30866	FALSE
SNPH	evm.model.000566F_arrow_pilon.5.update	O15079	brain	evm.model.000566F_arrow_pilon.5.update+O15079	69.1075	TRUE
SORCS3	evm.model.000443F_arrow_pilon.14.update	Q9UPU3	brain	evm.model.000443F_arrow_pilon.14.update+Q9UPU3	17.2142	TRUE
STMN2	evm.model.000066F_arrow_pilon.86.1.update	Q93045	brain	evm.model.000066F_arrow_pilon.86.1.update+Q93045	127.474	TRUE
STMN4	evm.model.000066F_arrow_pilon.86.1.update	Q9H169	brain	evm.model.000066F_arrow_pilon.86.1.update+Q9H169	127.474	TRUE
SYNJ2	evm.TU.000681F_arrow_pilon.12	O15056	brain	evm.TU.000681F_arrow_pilon.12+O15056	0	FALSE
TMEM132B	evm.model.000266F_arrow_pilon.4.update	Q14DG7	brain	evm.model.000266F_arrow_pilon.4.update+Q14DG7	2.70966	FALSE
TMEM235	evm.model.000317F_arrow_pilon.3.update	A6NFC5	brain	evm.model.000317F_arrow_pilon.3.update+A6NFC5	17.246	TRUE
TTYH2	evm.model.000540F_arrow_pilon.8.update	Q9BSA4	brain	evm.model.000540F_arrow_pilon.8.update+Q9BSA4	5.5325	TRUE
TUBB4A	evm.model.000452F_arrow_pilon.12.update	P04350	brain	evm.model.000452F_arrow_pilon.12.update+P04350	1112.86	TRUE
TUBB3	evm.model.000452F_arrow_pilon.12.update	Q13509	brain	evm.model.000452F_arrow_pilon.12.update+Q13509	1112.86	TRUE
UBA3	evm.model.000125F_arrow_pilon.49.update	Q8TBC4	brain	evm.model.000125F_arrow_pilon.49.update+Q8TBC4	4.0778	FALSE
VXN	evm.model.000027F_arrow_pilon.66.update	Q8TAG6	brain	evm.model.000027F_arrow_pilon.66.update+Q8TAG6	7.09492	TRUE
XKR6	evm.model.000140F_arrow_pilon.30.update	Q5GH73	brain	evm.model.000140F_arrow_pilon.30.update+Q5GH73	0.839089	FALSE
ZDHHC11B	evm.model.000129F_arrow_pilon.16.update	P0C7U3	brain	evm.model.000129F_arrow_pilon.16.update+P0C7U3	0	FALSE
ADAMTS20	evm.model.000162F_arrow_pilon.13.update	P59510	brain	evm.model.000162F_arrow_pilon.13.update+P59510	1.87337	FALSE
ADCYAP1R1	evm.model.000025F_arrow_pilon.84.update	P41586	brain	evm.model.000025F_arrow_pilon.84.update+P41586	39.1889	TRUE
APLP1	evm.model.000456F_arrow_pilon.3.update	P51693	brain	evm.model.000456F_arrow_pilon.3.update+P51693	54.8997	TRUE
ATP6V1G2	evm.model.000013F_arrow_pilon.62.update	O95670	brain	evm.model.000013F_arrow_pilon.62.update+O95670	3.81154	FALSE
OLIG1	evm.model.000074F_arrow_pilon.12.update	Q8TAK6	brain	evm.model.000074F_arrow_pilon.12.update+Q8TAK6	0	FALSE
OLIG2	evm.model.000074F_arrow_pilon.12.update	Q13516	brain	evm.model.000074F_arrow_pilon.12.update+Q13516	0	FALSE
BHLHE23	evm.model.000074F_arrow_pilon.12.update	Q8NDY6	brain	evm.model.000074F_arrow_pilon.12.update+Q8NDY6	0	FALSE
BHLHE22	evm.model.000074F_arrow_pilon.12.update	Q8NFJ8	brain	evm.model.000074F_arrow_pilon.12.update+Q8NFJ8	0	FALSE
CBLN3	evm.TU.000603F_arrow_pilon.2	Q6UW01	brain	evm.TU.000603F_arrow_pilon.2+Q6UW01	0.239969	FALSE
CCDC175	evm.model.000071F_arrow_pilon.3.update	P0C221	brain	evm.model.000071F_arrow_pilon.3.update+P0C221	1.5989	FALSE
CELF5	evm.model.000298F_arrow_pilon.9.update	Q8N6W0	brain	evm.model.000298F_arrow_pilon.9.update+Q8N6W0	4.62099	FALSE
CELF4	evm.model.000298F_arrow_pilon.9.update	Q9BZC1	brain	evm.model.000298F_arrow_pilon.9.update+Q9BZC1	4.62099	FALSE
CHN1	evm.model.000178F_arrow_pilon.34.update	P15882	brain	evm.model.000178F_arrow_pilon.34.update+P15882	5.46246	TRUE
CLVS2	evm.model.000241F_arrow_pilon.4.update	Q5SYC1	brain	evm.model.000241F_arrow_pilon.4.update+Q5SYC1	1.26907	FALSE
CYP46A1	evm.model.000004F_arrow_pilon.71.update	Q9Y6A2	brain	evm.model.000004F_arrow_pilon.71.update+Q9Y6A2	2.3278	FALSE
DNM3	evm.model.000325F_arrow_pilon.3.update	Q9UQ16	brain	evm.model.000325F_arrow_pilon.3.update+Q9UQ16	18.8342	TRUE
DNM1	evm.model.000325F_arrow_pilon.3.update	Q05193	brain	evm.model.000325F_arrow_pilon.3.update+Q05193	18.8342	TRUE
DRAXIN	evm.model.000236F_arrow_pilon.4.update	Q8NBI3	brain	evm.model.000236F_arrow_pilon.4.update+Q8NBI3	1.78355	FALSE
FAM131B	evm.TU.000140F_arrow_pilon.27	Q86XD5	brain	evm.TU.000140F_arrow_pilon.27+Q86XD5	2.68982	FALSE
FAT3	evm.model.000265F_arrow_pilon.28.update	Q8TDW7	brain	evm.model.000265F_arrow_pilon.28.update+Q8TDW7	2.0739	FALSE
GHSR	evm.model.000026F_arrow_pilon.110.update	Q92847	brain	evm.model.000026F_arrow_pilon.110.update+Q92847	2.50889	FALSE
GLDN	evm.model.000004F_arrow_pilon.107.update	Q6ZMI3	brain	evm.model.000004F_arrow_pilon.107.update+Q6ZMI3	0.0217533	FALSE
GNAL	evm.model.000002F_arrow_pilon.103.update	P38405	brain	evm.model.000002F_arrow_pilon.103.update+P38405	31.0816	TRUE
GPR149	MSTRG.13006.update	Q86SP6	brain	MSTRG.13006.update+Q86SP6	3.90678	FALSE
HAP1	evm.model.000156F_arrow_pilon.38.update	P54257	brain	evm.model.000156F_arrow_pilon.38.update+P54257	6.25826	TRUE
IDS	evm.model.000103F_arrow_pilon.2.update	P22304	brain	evm.model.000103F_arrow_pilon.2.update+P22304	5.4447	TRUE
INSYN2A	evm.model.000116F_arrow_pilon.46.update	Q6ZSG2	brain	evm.model.000116F_arrow_pilon.46.update+Q6ZSG2	11.0656	TRUE
KCTD16	evm.model.000299F_arrow_pilon.12.update	Q68DU8	brain	evm.model.000299F_arrow_pilon.12.update+Q68DU8	4.63931	FALSE
KIF5C	evm.model.000009F_arrow_pilon.84.update	O60282	brain	evm.model.000009F_arrow_pilon.84.update+O60282	3.88825	FALSE
LINGO3	evm.TU.000158F_arrow_pilon.29	P0C6S8	brain	evm.TU.000158F_arrow_pilon.29+P0C6S8	0.04708	FALSE
LUZP2	evm.model.000287F_arrow_pilon.24.update	Q86TE4	brain	evm.model.000287F_arrow_pilon.24.update+Q86TE4	4.00383	FALSE
MAGEC3	evm.model.000011F_arrow_pilon.15.update	Q8TD91	brain	evm.model.000011F_arrow_pilon.15.update+Q8TD91	9.35802	TRUE
MAP4K4	evm.model.000125F_arrow_pilon.25.update	O95819	brain	evm.model.000125F_arrow_pilon.25.update+O95819	11.6567	TRUE
NKX2-2	evm.model.000479F_arrow_pilon.10.update	O95096	brain	evm.model.000479F_arrow_pilon.10.update+O95096	2.53117	FALSE
NPB	evm.TU.000038F_arrow_pilon.46	Q8NG41	brain	evm.TU.000038F_arrow_pilon.46+Q8NG41	4.36247	FALSE
NSG2	evm.TU.000526F_arrow_pilon.2	Q9Y328	brain	evm.TU.000526F_arrow_pilon.2+Q9Y328	0	FALSE
NSMF	evm.model.000076F_arrow_pilon.36.update	Q6X4W1	brain	evm.model.000076F_arrow_pilon.36.update+Q6X4W1	2.41505	FALSE
OR52I1	evm.model.000351F_arrow_pilon.13.update	Q8NGK6	brain	evm.model.000351F_arrow_pilon.13.update+Q8NGK6	0.395508	FALSE
OTUD7A	evm.model.000063F_arrow_pilon.48.update	Q8TE49	brain	evm.model.000063F_arrow_pilon.48.update+Q8TE49	4.49301	FALSE
PANX2	evm.model.000036F_arrow_pilon.75.update	Q96RD6	brain	evm.model.000036F_arrow_pilon.75.update+Q96RD6	5.9217	TRUE
PRKAR1B	evm.model.000446F_arrow_pilon.28.update	P31321	brain	evm.model.000446F_arrow_pilon.28.update+P31321	100.778	TRUE
PSD2	evm.model.000314F_arrow_pilon.3.update	Q9BQI7	brain	evm.model.000314F_arrow_pilon.3.update+Q9BQI7	10.0387	TRUE
RAB6B	evm.model.000162F_arrow_pilon.59.update	Q9NRW1	brain	evm.model.000162F_arrow_pilon.59.update+Q9NRW1	14.4633	TRUE
RASL10A	evm.model.000183F_arrow_pilon.2.1.update	Q92737	brain	evm.model.000183F_arrow_pilon.2.1.update+Q92737	34.2792	TRUE
RIT2	evm.model.000183F_arrow_pilon.2.1.update	Q99578	brain	evm.model.000183F_arrow_pilon.2.1.update+Q99578	34.2792	TRUE
RELN	evm.model.000001F_arrow_pilon.27.update	P78509	brain	evm.model.000001F_arrow_pilon.27.update+P78509	5.98377	TRUE
RNF220	evm.model.000687F_arrow_pilon.7.update	Q5VTB9	brain	evm.model.000687F_arrow_pilon.7.update+Q5VTB9	14.8854	TRUE
SHISA7	evm.model.000456F_arrow_pilon.9.update	A6NL88	brain	evm.model.000456F_arrow_pilon.9.update+A6NL88	3.12772	FALSE
SKOR1	evm.model.000006F_arrow_pilon.114.update	P84550	brain	evm.model.000006F_arrow_pilon.114.update+P84550	15.2276	TRUE
SLC10A4	evm.model.000492F_arrow_pilon.15.update	Q96EP9	brain	evm.model.000492F_arrow_pilon.15.update+Q96EP9	0.109535	FALSE
SLC16A8	evm.model.000428F_arrow_pilon.9.update	O95907	brain	evm.model.000428F_arrow_pilon.9.update+O95907	3.85453	FALSE
SLC17A6	evm.model.000129F_arrow_pilon.38.update	Q9P2U8	brain	evm.model.000129F_arrow_pilon.38.update+Q9P2U8	0.00408878	FALSE
SLC32A1	evm.model.000299F_arrow_pilon.20.update	Q9H598	brain	evm.model.000299F_arrow_pilon.20.update+Q9H598	0.176471	FALSE
SLC35F3	evm.model.000160F_arrow_pilon.7.update	Q8IY50	brain	evm.model.000160F_arrow_pilon.7.update+Q8IY50	4.81888	FALSE
SLC38A8	evm.model.000167F_arrow_pilon.12.update	A6NNN8	brain	evm.model.000167F_arrow_pilon.12.update+A6NNN8	2.42957	FALSE
SLC5A11	evm.TU.000370F_arrow_pilon.16	Q8WWX8	brain	evm.TU.000370F_arrow_pilon.16+Q8WWX8	4.78126	FALSE
SLC8A2	evm.model.000390F_arrow_pilon.10.1.update	Q9UPR5	brain	evm.model.000390F_arrow_pilon.10.1.update+Q9UPR5	6.31737	TRUE
SOX11	evm.model.000031F_arrow_pilon.53.update	P35716	brain	evm.model.000031F_arrow_pilon.53.update+P35716	7.55804	TRUE
SOX8	evm.model.000044F_arrow_pilon.39.update	P57073	brain	evm.model.000044F_arrow_pilon.39.update+P57073	1.63054	FALSE
STON2	evm.model.000115F_arrow_pilon.36.update	Q8WXE9	brain	evm.model.000115F_arrow_pilon.36.update+Q8WXE9	4.56105	FALSE
TIAM1	evm.TU.000171F_arrow_pilon.13	Q13009	brain	evm.TU.000171F_arrow_pilon.13+Q13009	2.64093	FALSE
TMEM132E	evm.model.000253F_arrow_pilon.15.update	Q6IEE7	brain	evm.model.000253F_arrow_pilon.15.update+Q6IEE7	13.284	TRUE
TMEM272	evm.model.000393F_arrow_pilon.10.update	A0A1B0GTI8	brain	evm.model.000393F_arrow_pilon.10.update+A0A1B0GTI8	25.3739	TRUE
TMTC2	evm.model.000062F_arrow_pilon.36.update	Q8N394	brain	evm.model.000062F_arrow_pilon.36.update+Q8N394	7.20865	TRUE
TRPC5	evm.model.000392F_arrow_pilon.20.1.update	Q9UL62	brain	evm.model.000392F_arrow_pilon.20.1.update+Q9UL62	1.40698	FALSE
TULP4	MSTRG.7983.update	Q9NRJ4	brain	MSTRG.7983.update+Q9NRJ4	2.13897	FALSE
UNC13C	MSTRG.11755.update	Q8NB66	brain	MSTRG.11755.update+Q8NB66	5.04144	TRUE
VHLL	evm.model.000079F_arrow_pilon.58.update	Q6RSH7	brain	evm.model.000079F_arrow_pilon.58.update+Q6RSH7	6.45108	TRUE
XKR4	evm.model.000168F_arrow_pilon.26.update	Q5GH76	brain	evm.model.000168F_arrow_pilon.26.update+Q5GH76	4.26457	FALSE
ZFYVE28	evm.TU.000190F_arrow_pilon.11	Q9HCC9	brain	evm.TU.000190F_arrow_pilon.11+Q9HCC9	7.25185	TRUE
ZNF536	evm.model.000446F_arrow_pilon.25.update	O15090	brain	evm.model.000446F_arrow_pilon.25.update+O15090	3.76479	FALSE
AGPAT4	evm.model.001417F_arrow_pilon.2.update	Q9NRZ5	brain	evm.model.001417F_arrow_pilon.2.update+Q9NRZ5	13.0093	TRUE
ARNT2	evm.model.000106F_arrow_pilon.15.update	Q9HBZ2	brain	evm.model.000106F_arrow_pilon.15.update+Q9HBZ2	12.8953	TRUE
ATG4C	evm.model.000197F_arrow_pilon.29.update	Q96DT6	brain	evm.model.000197F_arrow_pilon.29.update+Q96DT6	2.00309	FALSE
C2orf80	evm.model.000460F_arrow_pilon.15.update	Q0P641	brain	evm.model.000460F_arrow_pilon.15.update+Q0P641	1.70037	FALSE
CDK5R1	evm.model.000249F_arrow_pilon.30.update	Q15078	brain	evm.model.000249F_arrow_pilon.30.update+Q15078	12.4806	TRUE
COLGALT2	evm.TU.000162F_arrow_pilon.11	Q8IYK4	brain	evm.TU.000162F_arrow_pilon.11+Q8IYK4	0.112649	FALSE
CRTAM	evm.model.000177F_arrow_pilon.3.update	O95727	brain	evm.model.000177F_arrow_pilon.3.update+O95727	0.049536	FALSE
ERC2	evm.model.000014F_arrow_pilon.113.update	O15083	brain	evm.model.000014F_arrow_pilon.113.update+O15083	2.88716	FALSE
FKBP4	evm.model.000102F_arrow_pilon.40.update	Q02790	brain	evm.model.000102F_arrow_pilon.40.update+Q02790	32.3468	TRUE
FOXD4L4	evm.model.000198F_arrow_pilon.29.update	Q8WXT5	brain	evm.model.000198F_arrow_pilon.29.update+Q8WXT5	6.03953	TRUE
HTR3B	evm.TU.000055F_arrow_pilon.31	O95264	brain	evm.TU.000055F_arrow_pilon.31+O95264	0.01954	FALSE
IQSEC3	evm.model.000286F_arrow_pilon.28.update	Q9UPP2	brain	evm.model.000286F_arrow_pilon.28.update+Q9UPP2	5.01574	TRUE
JPH3	evm.model.000074F_arrow_pilon.20.update	Q8WXH2	brain	evm.model.000074F_arrow_pilon.20.update+Q8WXH2	0.992416	FALSE
LHX5	evm.model.000245F_arrow_pilon.19.1.update	Q9H2C1	brain	evm.model.000245F_arrow_pilon.19.1.update+Q9H2C1	0.001571	FALSE
MTRNR2L7	evm.model.000002F_arrow_pilon.2.update	P0CJ74	brain	evm.model.000002F_arrow_pilon.2.update+P0CJ74	11.1851	TRUE
NECAB2	evm.model.000497F_arrow_pilon.21.update	Q7Z6G3	brain	evm.model.000497F_arrow_pilon.21.update+Q7Z6G3	10.5059	TRUE
OR1A1	evm.model.000143F_arrow_pilon.10.update	Q9P1Q5	brain	evm.model.000143F_arrow_pilon.10.update+Q9P1Q5	1.15156	FALSE
PIANP	evm.model.000154F_arrow_pilon.53.update	Q8IYJ0	brain	evm.model.000154F_arrow_pilon.53.update+Q8IYJ0	0	FALSE
PLEKHH1	evm.model.000106F_arrow_pilon.36.update	Q9ULM0	brain	evm.model.000106F_arrow_pilon.36.update+Q9ULM0	4.54966	FALSE
PTX4	evm.model.000167F_arrow_pilon.43.update	Q96A99	brain	evm.model.000167F_arrow_pilon.43.update+Q96A99	0.0195901	FALSE
PXK	evm.model.000336F_arrow_pilon.18.update	Q7Z7A4	brain	evm.model.000336F_arrow_pilon.18.update+Q7Z7A4	4.64899	FALSE
QRFPR	evm.TU.000215F_arrow_pilon.16	Q96P65	brain	evm.TU.000215F_arrow_pilon.16+Q96P65	0.0178168	FALSE
RPH3A	evm.model.000060F_arrow_pilon.7.1.update	Q9Y2J0	brain	evm.model.000060F_arrow_pilon.7.1.update+Q9Y2J0	15.1281	TRUE
SLC9A7	evm.model.000050F_arrow_pilon.71.update	Q96T83	brain	evm.model.000050F_arrow_pilon.71.update+Q96T83	6.41878	TRUE
SLITRK1	evm.model.000074F_arrow_pilon.57.update	Q96PX8	brain	evm.model.000074F_arrow_pilon.57.update+Q96PX8	0.25223	FALSE
SMIM39	evm.model.000215F_arrow_pilon.12.update	A0A1B0GW54	brain	evm.model.000215F_arrow_pilon.12.update+A0A1B0GW54	23.0237	TRUE
SOGA1	evm.model.000368F_arrow_pilon.8.update	O94964	brain	evm.model.000368F_arrow_pilon.8.update+O94964	3.92603	FALSE
SRCIN1	evm.model.000002F_arrow_pilon.116.1.update	Q9C0H9	brain	evm.model.000002F_arrow_pilon.116.1.update+Q9C0H9	11.9216	TRUE
SYT16	evm.TU.000071F_arrow_pilon.75	Q17RD7	brain	evm.TU.000071F_arrow_pilon.75+Q17RD7	2.13456	FALSE
TAFA1	evm.model.000277F_arrow_pilon.31.update	Q7Z5A9	brain	evm.model.000277F_arrow_pilon.31.update+Q7Z5A9	0.0638511	FALSE
TAFA5	evm.model.000277F_arrow_pilon.31.update	Q7Z5A7	brain	evm.model.000277F_arrow_pilon.31.update+Q7Z5A7	0.0638511	FALSE
TMOD2	evm.model.000146F_arrow_pilon.15.update	Q9NZR1	brain	evm.model.000146F_arrow_pilon.15.update+Q9NZR1	3.71013	FALSE
WNT1	evm.model.000033F_arrow_pilon.33.update	P04628	brain	evm.model.000033F_arrow_pilon.33.update+P04628	0.379856	FALSE
WNT10B	evm.model.000144F_arrow_pilon.30.update	O00744	brain	evm.model.000144F_arrow_pilon.30.update+O00744	0.479279	FALSE
ZBTB20	evm.TU.000007F_arrow_pilon.109	Q9HC78	brain	evm.TU.000007F_arrow_pilon.109+Q9HC78	0	FALSE
ZSCAN10	evm.TU.000109F_arrow_pilon.13	Q96SZ4	brain	evm.TU.000109F_arrow_pilon.13+Q96SZ4	0	FALSE
AKR1B15	evm.model.000014F_arrow_pilon.41.update	C9JRZ8	breast	evm.model.000014F_arrow_pilon.41.update+C9JRZ8	50.2157	TRUE
STC2	evm.model.000837F_arrow_pilon.2.update	O76061	breast	evm.model.000837F_arrow_pilon.2.update+O76061	2.8237	FALSE
UGT2B28	evm.model.000148F_arrow_pilon.20.update	Q9BY64	breast	evm.model.000148F_arrow_pilon.20.update+Q9BY64	2.04052	FALSE
UGT2B11	evm.model.000148F_arrow_pilon.20.update	O75310	breast	evm.model.000148F_arrow_pilon.20.update+O75310	2.04052	FALSE
LALBA	evm.model.000018F_arrow_pilon.13.update	P00709	breast	evm.model.000018F_arrow_pilon.13.update+P00709	0.000301	FALSE
CSN2	evm.model.000072F_arrow_pilon.11.update	P05814	breast	evm.model.000072F_arrow_pilon.11.update+P05814	18.9997	TRUE
CSN1S1	evm.model.000106F_arrow_pilon.1.update	P47710	breast	evm.model.000106F_arrow_pilon.1.update+P47710	0.0889933	FALSE
SULT1C3	evm.TU.000036F_arrow_pilon.20	Q6IMI6	breast	evm.TU.000036F_arrow_pilon.20+Q6IMI6	0	FALSE
BTN1A1	evm.model.000113F_arrow_pilon.41.update	Q13410	breast	evm.model.000113F_arrow_pilon.41.update+Q13410	5.11395	TRUE
ACSM1	evm.model.000065F_arrow_pilon.20.update	Q08AH1	breast	evm.model.000065F_arrow_pilon.20.update+Q08AH1	7.07213	TRUE
ANKRD30A	evm.model.000418F_arrow_pilon.15.update	Q9BXX3	breast	evm.model.000418F_arrow_pilon.15.update+Q9BXX3	1.98594	FALSE
ABCC11	evm.model.000991F_arrow_pilon.4.update	Q96J66	breast	evm.model.000991F_arrow_pilon.4.update+Q96J66	3.06885	FALSE
CST9	evm.model.000118F_arrow_pilon.52.update	Q5W186	breast	evm.model.000118F_arrow_pilon.52.update+Q5W186	0.236566	FALSE
SERHL2	evm.TU.000067F_arrow_pilon.11	Q9H4I8	breast	evm.TU.000067F_arrow_pilon.11+Q9H4I8	4.46941	FALSE
CSN3	evm.model.000577F_arrow_pilon.13.update	P07498	breast	evm.model.000577F_arrow_pilon.13.update+P07498	6.97174	TRUE
GSTM5	evm.model.000007F_arrow_pilon.64.update	P46439	breast	evm.model.000007F_arrow_pilon.64.update+P46439	21.3613	TRUE
HTR2C	MSTRG.4956.update	P28335	choroid	MSTRG.4956.update+P28335	5.04419	TRUE
SLC4A2	evm.model.000199F_arrow_pilon.25.update	P04920	choroid	evm.model.000199F_arrow_pilon.25.update+P04920	18.1191	TRUE
GRM8	evm.model.000002F_arrow_pilon.89.update	O00222	choroid	evm.model.000002F_arrow_pilon.89.update+O00222	7.1777	TRUE
EPHA8	evm.model.000086F_arrow_pilon.3.update	P29322	choroid	evm.model.000086F_arrow_pilon.3.update+P29322	11.9694	TRUE
MFRP	evm.model.000816F_arrow_pilon.7.update	Q9BY79	choroid	evm.model.000816F_arrow_pilon.7.update+Q9BY79	18.5513	TRUE
SLC24A4	evm.TU.000058F_arrow_pilon.38	Q8NFF2	choroid	evm.TU.000058F_arrow_pilon.38+Q8NFF2	3.84485	FALSE
TRPM3	evm.model.000003F_arrow_pilon.6.update	Q9HCF6	choroid	evm.model.000003F_arrow_pilon.6.update+Q9HCF6	2.53546	FALSE
NWD1	evm.TU.000342F_arrow_pilon.13	Q149M9	choroid	evm.TU.000342F_arrow_pilon.13+Q149M9	1.06569	FALSE
SLC13A4	evm.model.000502F_arrow_pilon.3.update	Q9UKG4	choroid	evm.model.000502F_arrow_pilon.3.update+Q9UKG4	2.86944	FALSE
OCA2	evm.model.000502F_arrow_pilon.3.update	Q04671	choroid	evm.model.000502F_arrow_pilon.3.update+Q04671	2.86944	FALSE
PRLR	evm.TU.000605F_arrow_pilon.7	P16471	choroid	evm.TU.000605F_arrow_pilon.7+P16471	0.121552	FALSE
SLC39A12	evm.TU.000376F_arrow_pilon.9	Q504Y0	choroid	evm.TU.000376F_arrow_pilon.9+Q504Y0	11.2599	TRUE
STRA8	evm.TU.000124F_arrow_pilon.7	Q7Z7C7	choroid	evm.TU.000124F_arrow_pilon.7+Q7Z7C7	0.132417	FALSE
TTR	evm.TU.000131F_arrow_pilon.45	P02766	choroid	evm.TU.000131F_arrow_pilon.45+P02766	5.94711	TRUE
ATP2B3	evm.model.000035F_arrow_pilon.2.2.update	Q16720	choroid	evm.model.000035F_arrow_pilon.2.2.update+Q16720	17.862	TRUE
CRPPA	evm.model.000199F_arrow_pilon.37.update	A4D126	choroid	evm.model.000199F_arrow_pilon.37.update+A4D126	12.3926	TRUE
FOCAD	evm.TU.000475F_arrow_pilon.16	Q5VW36	choroid	evm.TU.000475F_arrow_pilon.16+Q5VW36	0	FALSE
LMX1A	evm.model.000013F_arrow_pilon.11.update	Q8TE12	choroid	evm.model.000013F_arrow_pilon.11.update+Q8TE12	2.26792	FALSE
PRSS48	evm.TU.000233F_arrow_pilon.32	Q7RTY5	choroid	evm.TU.000233F_arrow_pilon.32+Q7RTY5	4.90578	FALSE
COL9A1	evm.model.000376F_arrow_pilon.17.update	P20849	choroid	evm.model.000376F_arrow_pilon.17.update+P20849	730.134	TRUE
MED12L	evm.model.000035F_arrow_pilon.54.update	Q86YW9	choroid	evm.model.000035F_arrow_pilon.54.update+Q86YW9	3.70316	FALSE
MMP26	evm.model.000317F_arrow_pilon.12.update	Q9NRE1	endometrium	evm.model.000317F_arrow_pilon.12.update+Q9NRE1	6.55195	TRUE
MMP10	evm.model.000317F_arrow_pilon.12.update	P09238	endometrium	evm.model.000317F_arrow_pilon.12.update+P09238	6.55195	TRUE
CCN6	evm.model.001233F_arrow_pilon.4.update	O95389	epididymis	evm.model.001233F_arrow_pilon.4.update+O95389	50.6836	TRUE
BRS3	evm.model.000160F_arrow_pilon.32.update	P32247	epididymis	evm.model.000160F_arrow_pilon.32.update+P32247	0.811678	FALSE
HOXB7	evm.model.000026F_arrow_pilon.67.update	P09629	epididymis	evm.model.000026F_arrow_pilon.67.update+P09629	3.08096	FALSE
EDDM3B	evm.model.000074F_arrow_pilon.36.update	P56851	epididymis	evm.model.000074F_arrow_pilon.36.update+P56851	3.7889	FALSE
DEFB106A	evm.model.000111F_arrow_pilon.26.update	Q8N104	epididymis	evm.model.000111F_arrow_pilon.26.update+Q8N104	0.0397058	FALSE
DEFB106A	evm.model.000111F_arrow_pilon.26.update	Q8N104	epididymis	evm.model.000111F_arrow_pilon.26.update+Q8N104	0.0397058	FALSE
ADAM7	evm.model.000003F_arrow_pilon.11.1.update	Q9H2U9	epididymis	evm.model.000003F_arrow_pilon.11.1.update+Q9H2U9	17.2333	TRUE
DEFB105B	evm.model.000022F_arrow_pilon.75.update	Q8NG35	epididymis	evm.model.000022F_arrow_pilon.75.update+Q8NG35	0	FALSE
DEFB128	evm.TU.000378F_arrow_pilon.42	Q7Z7B8	epididymis	evm.TU.000378F_arrow_pilon.42+Q7Z7B8	0	FALSE
DEFB121	MSTRG.51.update	Q5J5C9	epididymis	MSTRG.51.update+Q5J5C9	6.50531	TRUE
SPAG11A	evm.model.000042F_arrow_pilon.33.1.update	Q6PDA7	epididymis	evm.model.000042F_arrow_pilon.33.1.update+Q6PDA7	2.4941	FALSE
DEFB118	evm.TU.000003F_arrow_pilon.93	Q96PH6	epididymis	evm.TU.000003F_arrow_pilon.93+Q96PH6	0.0232676	FALSE
DEFB107B	evm.model.000116F_arrow_pilon.27.update	Q8IZN7	epididymis	evm.model.000116F_arrow_pilon.27.update+Q8IZN7	0.839658	FALSE
DEFB107B	evm.model.000116F_arrow_pilon.27.update	Q8IZN7	epididymis	evm.model.000116F_arrow_pilon.27.update+Q8IZN7	0.839658	FALSE
DEFB110	evm.TU.000001F_arrow_pilon.148	Q30KQ9	epididymis	evm.TU.000001F_arrow_pilon.148+Q30KQ9	0.0201233	FALSE
SPAG11B	evm.model.000090F_arrow_pilon.4.update	Q08648	epididymis	evm.model.000090F_arrow_pilon.4.update+Q08648	26.539	TRUE
DEFB127	evm.model.000828F_arrow_pilon.4.update	Q9H1M4	epididymis	evm.model.000828F_arrow_pilon.4.update+Q9H1M4	0	FALSE
RNASE9	evm.model.000693F_arrow_pilon.4.update	P60153	epididymis	evm.model.000693F_arrow_pilon.4.update+P60153	7.0112	TRUE
DEFB104A	evm.TU.000399F_arrow_pilon.25	Q8WTQ1	epididymis	evm.TU.000399F_arrow_pilon.25+Q8WTQ1	0	FALSE
WFDC6	evm.model.001273F_arrow_pilon.2.update	Q9BQY6	epididymis	evm.model.001273F_arrow_pilon.2.update+Q9BQY6	0	FALSE
WFDC8	evm.model.001273F_arrow_pilon.2.update	Q8IUA0	epididymis	evm.model.001273F_arrow_pilon.2.update+Q8IUA0	0	FALSE
DEFB114	evm.model.000031F_arrow_pilon.62.update	Q30KQ6	epididymis	evm.model.000031F_arrow_pilon.62.update+Q30KQ6	6.77735	TRUE
CST11	evm.model.000114F_arrow_pilon.9.update	Q9H112	epididymis	evm.model.000114F_arrow_pilon.9.update+Q9H112	2.70208	FALSE
DEFB113	evm.model.000036F_arrow_pilon.34.update	Q30KQ7	epididymis	evm.model.000036F_arrow_pilon.34.update+Q30KQ7	20.9155	TRUE
WFDC9	evm.model.000282F_arrow_pilon.14.update	Q8NEX5	epididymis	evm.model.000282F_arrow_pilon.14.update+Q8NEX5	0	FALSE
WFDC10A	evm.TU.000312F_arrow_pilon.24	Q9H1F0	epididymis	evm.TU.000312F_arrow_pilon.24+Q9H1F0	4.69893	FALSE
TEDDM1	evm.TU.000251F_arrow_pilon.5	Q5T9Z0	epididymis	evm.TU.000251F_arrow_pilon.5+Q5T9Z0	0.724429	FALSE
RNASE12	evm.TU.000001F_arrow_pilon.151	Q5GAN4	epididymis	evm.TU.000001F_arrow_pilon.151+Q5GAN4	3.37341	FALSE
EMILIN3	evm.model.000023F_arrow_pilon.9.update	Q9NT22	epididymis	evm.model.000023F_arrow_pilon.9.update+Q9NT22	19.0263	TRUE
SPINT4	evm.model.000023F_arrow_pilon.9.update	Q6UDR6	epididymis	evm.model.000023F_arrow_pilon.9.update+Q6UDR6	19.0263	TRUE
LIPI	evm.model.000041F_arrow_pilon.48.update	Q6XZB0	epididymis	evm.model.000041F_arrow_pilon.48.update+Q6XZB0	0.0804343	FALSE
DEFB133	evm.model.000518F_arrow_pilon.11.update	Q30KQ1	epididymis	evm.model.000518F_arrow_pilon.11.update+Q30KQ1	2.96761	FALSE
CLPSL2	evm.model.000514F_arrow_pilon.4.update	Q6UWE3	epididymis	evm.model.000514F_arrow_pilon.4.update+Q6UWE3	9.83541	TRUE
RNASE13	evm.TU.000044F_arrow_pilon.84	Q5GAN3	epididymis	evm.TU.000044F_arrow_pilon.84+Q5GAN3	5.37155	TRUE
LCN8	evm.TU.000419F_arrow_pilon.21	Q6JVE9	epididymis	evm.TU.000419F_arrow_pilon.21+Q6JVE9	0	FALSE
DEFB108B	evm.model.000293F_arrow_pilon.15.update	Q8NET1	epididymis	evm.model.000293F_arrow_pilon.15.update+Q8NET1	51.2078	TRUE
NPFF	evm.model.000034F_arrow_pilon.38.update	O15130	epididymis	evm.model.000034F_arrow_pilon.38.update+O15130	2.12216	FALSE
EDDM13	evm.TU.000524F_arrow_pilon.3	A0A1B0GTR0	epididymis	evm.TU.000524F_arrow_pilon.3+A0A1B0GTR0	0	FALSE
LCN6	evm.model.000003F_arrow_pilon.44.update	P62502	epididymis	evm.model.000003F_arrow_pilon.44.update+P62502	3.65496	FALSE
ELSPBP1	evm.model.000051F_arrow_pilon.36.update	Q96BH3	epididymis	evm.model.000051F_arrow_pilon.36.update+Q96BH3	13.8913	TRUE
BSPH1	evm.model.000051F_arrow_pilon.36.update	Q075Z2	epididymis	evm.model.000051F_arrow_pilon.36.update+Q075Z2	13.8913	TRUE
WFDC13	evm.model.000006F_arrow_pilon.78.update	Q8IUB5	epididymis	evm.model.000006F_arrow_pilon.78.update+Q8IUB5	7.15236	TRUE
PRR23D1	evm.model.000334F_arrow_pilon.21.update	E9PI22	epididymis	evm.model.000334F_arrow_pilon.21.update+E9PI22	0.750066	FALSE
PRR23D2	evm.model.000334F_arrow_pilon.21.update	P0DMB1	epididymis	evm.model.000334F_arrow_pilon.21.update+P0DMB1	0.750066	FALSE
PATE3	evm.TU.000356F_arrow_pilon.17	B3GLJ2	epididymis	evm.TU.000356F_arrow_pilon.17+B3GLJ2	0.908129	FALSE
CD52	evm.model.000068F_arrow_pilon.64.update	P31358	epididymis	evm.model.000068F_arrow_pilon.64.update+P31358	0	FALSE
TP53TG3B	evm.TU.000013F_arrow_pilon.44	Q9ULZ0	epididymis	evm.TU.000013F_arrow_pilon.44+Q9ULZ0	1.39805	FALSE
DEFB130B	evm.TU.000076F_arrow_pilon.1	P0DP73	epididymis	evm.TU.000076F_arrow_pilon.1+P0DP73	0	FALSE
DEFB130A	evm.TU.000076F_arrow_pilon.1	P0DP74	epididymis	evm.TU.000076F_arrow_pilon.1+P0DP74	0	FALSE
MUC15	evm.model.000085F_arrow_pilon.7.update	Q8N387	epididymis	evm.model.000085F_arrow_pilon.7.update+Q8N387	137.096	TRUE
CRISP1	evm.model.000079F_arrow_pilon.36.1.update	P54107	epididymis	evm.model.000079F_arrow_pilon.36.1.update+P54107	7.81213	TRUE
LRCOL1	evm.model.000246F_arrow_pilon.18.update	A6NCL2	epididymis	evm.model.000246F_arrow_pilon.18.update+A6NCL2	68.3618	TRUE
NPC2	evm.model.000765F_arrow_pilon.5.update	P61916	epididymis	evm.model.000765F_arrow_pilon.5.update+P61916	59.2457	TRUE
DEFB131A	evm.TU.000403F_arrow_pilon.13	P59861	epididymis	evm.TU.000403F_arrow_pilon.13+P59861	0.736436	FALSE
DEFB131B	evm.TU.000403F_arrow_pilon.13	A0A096LNP1	epididymis	evm.TU.000403F_arrow_pilon.13+A0A096LNP1	0.736436	FALSE
EDDM3A	MSTRG.7308.update	Q14507	epididymis	MSTRG.7308.update+Q14507	2.02343	FALSE
WFDC11	evm.model.000102F_arrow_pilon.28.update	Q8NEX6	epididymis	evm.model.000102F_arrow_pilon.28.update+Q8NEX6	0.0170443	FALSE
CES5A	evm.model.000014F_arrow_pilon.114.update	Q6NT32	epididymis	evm.model.000014F_arrow_pilon.114.update+Q6NT32	0.153938	FALSE
GPX5	MSTRG.13809.update	O75715	epididymis	MSTRG.13809.update+O75715	17.8174	TRUE
GPX6	MSTRG.13809.update	P59796	epididymis	MSTRG.13809.update+P59796	17.8174	TRUE
RBM11	evm.model.000045F_arrow_pilon.10.update	P57052	epididymis	evm.model.000045F_arrow_pilon.10.update+P57052	2.01069	FALSE
SPINK2	MSTRG.8889.update	P20155	epididymis	MSTRG.8889.update+P20155	0.000238778	FALSE
MMP21	evm.model.000014F_arrow_pilon.17.update	Q8N119	epididymis	evm.model.000014F_arrow_pilon.17.update+Q8N119	0.625448	FALSE
LCN12	evm.model.000392F_arrow_pilon.7.update	Q6JVE5	epididymis	evm.model.000392F_arrow_pilon.7.update+Q6JVE5	5.23964	TRUE
PATE2	evm.model.000035F_arrow_pilon.34.update	Q6UY27	epididymis	evm.model.000035F_arrow_pilon.34.update+Q6UY27	1.13948	FALSE
BMX	evm.model.001388F_arrow_pilon.1.update	P51813	epididymis	evm.model.001388F_arrow_pilon.1.update+P51813	4.05317	FALSE
DEFB115	evm.TU.000521F_arrow_pilon.8	Q30KQ5	epididymis	evm.TU.000521F_arrow_pilon.8+Q30KQ5	0	FALSE
DEFB132	evm.TU.000210F_arrow_pilon.46	Q7Z7B7	epididymis	evm.TU.000210F_arrow_pilon.46+Q7Z7B7	0.0277653	FALSE
SPINK13	evm.model.000137F_arrow_pilon.65.update	Q1W4C9	epididymis	evm.model.000137F_arrow_pilon.65.update+Q1W4C9	0.00471122	FALSE
ABCB5	evm.model.000063F_arrow_pilon.53.update	Q2M3G0	epididymis	evm.model.000063F_arrow_pilon.53.update+Q2M3G0	16.1125	TRUE
MAGEH1	evm.TU.000015F_arrow_pilon.29	Q9H213	epididymis	evm.TU.000015F_arrow_pilon.29+Q9H213	1.80272	FALSE
PATE1	evm.model.000251F_arrow_pilon.14.update	Q8WXA2	epididymis	evm.model.000251F_arrow_pilon.14.update+Q8WXA2	3.49493	FALSE
ADGRG2	evm.model.000521F_arrow_pilon.3.update	Q8IZP9	epididymis	evm.model.000521F_arrow_pilon.3.update+Q8IZP9	9.73787	TRUE
USP51	evm.model.000308F_arrow_pilon.6.update	Q70EK9	epididymis	evm.model.000308F_arrow_pilon.6.update+Q70EK9	6.90095	TRUE
ZNF705D	evm.TU.000218F_arrow_pilon.17	P0CH99	epididymis	evm.TU.000218F_arrow_pilon.17+P0CH99	0	FALSE
AP1S2	evm.model.000141F_arrow_pilon.29.update	P56377	epididymis	evm.model.000141F_arrow_pilon.29.update+P56377	2.55535	FALSE
CITED1	evm.TU.000361F_arrow_pilon.14	Q99966	epididymis	evm.TU.000361F_arrow_pilon.14+Q99966	0.137081	FALSE
METTL21C	evm.model.000033F_arrow_pilon.26.update	Q5VZV1	epididymis	evm.model.000033F_arrow_pilon.26.update+Q5VZV1	2.04717	FALSE
RNASE11	evm.model.000144F_arrow_pilon.25.update	Q8TAA1	epididymis	evm.model.000144F_arrow_pilon.25.update+Q8TAA1	4.68738	FALSE
DEFB119	evm.model.000560F_arrow_pilon.12.update	Q8N690	epididymis	evm.model.000560F_arrow_pilon.12.update+Q8N690	2.6212	FALSE
DEFB134	evm.model.000361F_arrow_pilon.10.update	Q4QY38	epididymis	evm.model.000361F_arrow_pilon.10.update+Q4QY38	5.68071	TRUE
ENPP5	evm.TU.000137F_arrow_pilon.15	Q9UJA9	epididymis	evm.TU.000137F_arrow_pilon.15+Q9UJA9	6.44267	TRUE
HOXD3	evm.model.000026F_arrow_pilon.64.update	P31249	epididymis	evm.model.000026F_arrow_pilon.64.update+P31249	13.3626	TRUE
MAGEA11	evm.model.000323F_arrow_pilon.6.update	P43364	epididymis	evm.model.000323F_arrow_pilon.6.update+P43364	3.65569	FALSE
PGAP2	evm.model.000222F_arrow_pilon.12.update	Q9UHJ9	epididymis	evm.model.000222F_arrow_pilon.12.update+Q9UHJ9	0.870556	FALSE
RCN1	evm.model.000044F_arrow_pilon.92.update	Q15293	epididymis	evm.model.000044F_arrow_pilon.92.update+Q15293	6.12165	TRUE
KLK13	evm.model.000208F_arrow_pilon.32.update	Q9UKR3	esophagus	evm.model.000208F_arrow_pilon.32.update+Q9UKR3	0.015887	FALSE
TGM3	evm.model.000130F_arrow_pilon.3.update	Q08188	esophagus	evm.model.000130F_arrow_pilon.3.update+Q08188	62.4834	TRUE
TGM1	evm.model.000130F_arrow_pilon.3.update	P22735	esophagus	evm.model.000130F_arrow_pilon.3.update+P22735	62.4834	TRUE
EPGN	evm.model.000631F_arrow_pilon.11.update	Q6UW88	esophagus	evm.model.000631F_arrow_pilon.11.update+Q6UW88	7.39476	TRUE
UGT1A7	evm.model.000148F_arrow_pilon.20.update	Q9HAW7	esophagus	evm.model.000148F_arrow_pilon.20.update+Q9HAW7	2.04052	FALSE
KRT78	evm.model.000087F_arrow_pilon.3.update	Q8N1N4	esophagus	evm.model.000087F_arrow_pilon.3.update+Q8N1N4	81.4511	TRUE
CAPN14	evm.model.000036F_arrow_pilon.26.update	A8MX76	esophagus	evm.model.000036F_arrow_pilon.26.update+A8MX76	16.873	TRUE
DYNAP	evm.TU.000371F_arrow_pilon.26	Q8N1N2	esophagus	evm.TU.000371F_arrow_pilon.26+Q8N1N2	24.9457	TRUE
KRT4	evm.model.000065F_arrow_pilon.21.update	P19013	esophagus	evm.model.000065F_arrow_pilon.21.update+P19013	0.898362	FALSE
CSTB	evm.model.000597F_arrow_pilon.13.update	P04080	esophagus	evm.model.000597F_arrow_pilon.13.update+P04080	32.9282	TRUE
LYPD2	evm.model.000081F_arrow_pilon.9.update	Q6UXB3	esophagus	evm.model.000081F_arrow_pilon.9.update+Q6UXB3	25.0497	TRUE
MUC22	evm.TU.000287F_arrow_pilon.30	E2RYF6	esophagus	evm.TU.000287F_arrow_pilon.30+E2RYF6	0	FALSE
PADI1	evm.model.000938F_arrow_pilon.5.update	Q9ULC6	esophagus	evm.model.000938F_arrow_pilon.5.update+Q9ULC6	9.75136	TRUE
ADH7	evm.TU.000050F_arrow_pilon.25	P40394	esophagus	evm.TU.000050F_arrow_pilon.25+P40394	0	FALSE
DEFB4A	evm.TU.000084F_arrow_pilon.34	O15263	esophagus	evm.TU.000084F_arrow_pilon.34+O15263	0.0663413	FALSE
GBP6	evm.model.000216F_arrow_pilon.4.update	Q6ZN66	esophagus	evm.model.000216F_arrow_pilon.4.update+Q6ZN66	0.489771	FALSE
SPRR1A	evm.TU.000167F_arrow_pilon.11	P35321	esophagus	evm.TU.000167F_arrow_pilon.11+P35321	0.330307	FALSE
CYSRT1	evm.TU.000155F_arrow_pilon.21	A8MQ03	esophagus	evm.TU.000155F_arrow_pilon.21+A8MQ03	0	FALSE
IL1RN	evm.model.000002F_arrow_pilon.25.update	P18510	esophagus	evm.model.000002F_arrow_pilon.25.update+P18510	2.87932	FALSE
SPRR2A	evm.model.000051F_arrow_pilon.11.update	P35326	esophagus	evm.model.000051F_arrow_pilon.11.update+P35326	0.403455	FALSE
SPRR2D	evm.TU.000002F_arrow_pilon.106	P22532	esophagus	evm.TU.000002F_arrow_pilon.106+P22532	0.731635	FALSE
CDHR4	evm.model.000087F_arrow_pilon.53.update	A6H8M9	fallopian	evm.model.000087F_arrow_pilon.53.update+A6H8M9	8.60373	TRUE
OVGP1	evm.model.000003F_arrow_pilon.106.update	Q12889	fallopian	evm.model.000003F_arrow_pilon.106.update+Q12889	22.9847	TRUE
LDLRAD1	evm.TU.000071F_arrow_pilon.54	Q5T700	fallopian	evm.TU.000071F_arrow_pilon.54+Q5T700	0.00193778	FALSE
DCDC2B	evm.model.000338F_arrow_pilon.7.update	A2VCK2	fallopian	evm.model.000338F_arrow_pilon.7.update+A2VCK2	12.0367	TRUE
FAM183A	evm.model.000195F_arrow_pilon.18.update	A6NL82	fallopian	evm.model.000195F_arrow_pilon.18.update+A6NL82	12.8959	TRUE
CCDC17	evm.model.000043F_arrow_pilon.16.update	Q96LX7	fallopian	evm.model.000043F_arrow_pilon.16.update+Q96LX7	3.38686	FALSE
KCNRG	evm.model.000446F_arrow_pilon.20.update	Q8N5I3	fallopian	evm.model.000446F_arrow_pilon.20.update+Q8N5I3	0.00706011	FALSE
SNTN	evm.TU.000150F_arrow_pilon.38	A6NMZ2	fallopian	evm.TU.000150F_arrow_pilon.38+A6NMZ2	0.286715	FALSE
DYDC2	evm.model.000028F_arrow_pilon.40.update	Q96IM9	fallopian	evm.model.000028F_arrow_pilon.40.update+Q96IM9	10.0973	TRUE
ANKRD66	evm.model.000643F_arrow_pilon.8.1.update	B4E2M5	fallopian	evm.model.000643F_arrow_pilon.8.1.update+B4E2M5	6.37079	TRUE
TUBA4B	evm.model.000152F_arrow_pilon.12.update	Q9H853	fallopian	evm.model.000152F_arrow_pilon.12.update+Q9H853	670.455	TRUE
STOML3	evm.model.000121F_arrow_pilon.39.2.update	Q8TAV4	fallopian	evm.model.000121F_arrow_pilon.39.2.update+Q8TAV4	49.6566	TRUE
C20orf85	evm.model.000334F_arrow_pilon.20.update	Q9H1P6	fallopian	evm.model.000334F_arrow_pilon.20.update+Q9H1P6	8.39755	TRUE
C22orf15	evm.model.000239F_arrow_pilon.30.update	Q8WYQ4	fallopian	evm.model.000239F_arrow_pilon.30.update+Q8WYQ4	1.81982	FALSE
CCDC78	evm.model.000488F_arrow_pilon.16.update	A2IDD5	fallopian	evm.model.000488F_arrow_pilon.16.update+A2IDD5	2.39679	FALSE
CIBAR2	evm.model.000113F_arrow_pilon.29.update	Q6ZTR7	fallopian	evm.model.000113F_arrow_pilon.29.update+Q6ZTR7	4.59271	FALSE
ECT2L	evm.model.000016F_arrow_pilon.69.update	Q008S8	fallopian	evm.model.000016F_arrow_pilon.69.update+Q008S8	1.48804	FALSE
PIFO	evm.model.000001F_arrow_pilon.87.update	Q8TCI5	fallopian	evm.model.000001F_arrow_pilon.87.update+Q8TCI5	0.0864644	FALSE
PRSS33	evm.TU.000233F_arrow_pilon.31	Q8NF86	fallopian	evm.TU.000233F_arrow_pilon.31+Q8NF86	0.538204	FALSE
RSPH1	evm.model.000094F_arrow_pilon.30.update	Q8WYR4	fallopian	evm.model.000094F_arrow_pilon.30.update+Q8WYR4	14.3835	TRUE
TEKT1	evm.model.000084F_arrow_pilon.42.update	Q969V4	fallopian	evm.model.000084F_arrow_pilon.42.update+Q969V4	26.4624	TRUE
WDR38	evm.TU.000398F_arrow_pilon.21	Q5JTN6	fallopian	evm.TU.000398F_arrow_pilon.21+Q5JTN6	4.30146	FALSE
CAPSL	evm.model.000653F_arrow_pilon.2.update	Q8WWF8	fallopian	evm.model.000653F_arrow_pilon.2.update+Q8WWF8	3.36933	FALSE
CCDC170	MSTRG.10624.update	Q8IYT3	fallopian	MSTRG.10624.update+Q8IYT3	4.45116	FALSE
OBP2A	MSTRG.1020.update	Q9NY56	fallopian	MSTRG.1020.update+Q9NY56	0.187119	FALSE
TMEM231	MSTRG.8996.update	Q9H6L2	fallopian	MSTRG.8996.update+Q9H6L2	5.15176	TRUE
FGF19	evm.model.000071F_arrow_pilon.85.update	O95750	gallbladder	evm.model.000071F_arrow_pilon.85.update+O95750	3.73926	FALSE
CHST4	evm.TU.000087F_arrow_pilon.16	Q8NCG5	gallbladder	evm.TU.000087F_arrow_pilon.16+Q8NCG5	0.0370146	FALSE
MOGAT1	evm.model.000435F_arrow_pilon.14.update	Q96PD6	gallbladder	evm.model.000435F_arrow_pilon.14.update+Q96PD6	4.06261	FALSE
PXDNL	evm.model.000108F_arrow_pilon.47.update	A1KZ92	heart	evm.model.000108F_arrow_pilon.47.update+A1KZ92	10.0749	TRUE
SCN5A	evm.model.000103F_arrow_pilon.26_evm.model.000103F_arrow_pilon.27.update	Q14524	heart	evm.model.000103F_arrow_pilon.26_evm.model.000103F_arrow_pilon.27.update+Q14524	0.726273	FALSE
NKX2-5	evm.model.000479F_arrow_pilon.10.update	P52952	heart	evm.model.000479F_arrow_pilon.10.update+P52952	2.53117	FALSE
MYL7	evm.model.000330F_arrow_pilon.34.update	Q01449	heart	evm.model.000330F_arrow_pilon.34.update+Q01449	49.926	TRUE
NPPA	evm.TU.000889F_arrow_pilon.5	P01160	heart	evm.TU.000889F_arrow_pilon.5+P01160	0	FALSE
NPPB	evm.model.000003F_arrow_pilon.76.update	P16860	heart	evm.model.000003F_arrow_pilon.76.update+P16860	5.09453	TRUE
TNNI3	evm.model.000106F_arrow_pilon.43.update	P19429	heart	evm.model.000106F_arrow_pilon.43.update+P19429	41.874	TRUE
MYBPHL	evm.model.000428F_arrow_pilon.18.update	A2RUH7	heart	evm.model.000428F_arrow_pilon.18.update+A2RUH7	0	FALSE
MYBPC3	evm.model.000428F_arrow_pilon.18.update	Q14896	heart	evm.model.000428F_arrow_pilon.18.update+Q14896	0	FALSE
TNNT2	evm.model.000073F_arrow_pilon.68.update	P45379	heart	evm.model.000073F_arrow_pilon.68.update+P45379	0.00402478	FALSE
BMP10	evm.model.000103F_arrow_pilon.28.update	O95393	heart	evm.model.000103F_arrow_pilon.28.update+O95393	0.7957	FALSE
LRRC10	evm.model.000060F_arrow_pilon.24.1.update	Q5BKY1	heart	evm.model.000060F_arrow_pilon.24.1.update+Q5BKY1	4.48381	FALSE
MYH6	evm.model.000239F_arrow_pilon.24.update	P13533	heart	evm.model.000239F_arrow_pilon.24.update+P13533	1.40704	FALSE
MYL4	evm.model.000268F_arrow_pilon.10.4.update	P12829	heart	evm.model.000268F_arrow_pilon.10.4.update+P12829	265.44	TRUE
ACTC1	evm.model.000001F_arrow_pilon.65.update	P68032	heart	evm.model.000001F_arrow_pilon.65.update+P68032	4.61376	FALSE
ANKRD1	evm.model.000063F_arrow_pilon.47.update	Q15327	heart	evm.model.000063F_arrow_pilon.47.update+Q15327	0.430908	FALSE
TECRL	evm.model.000278F_arrow_pilon.8.update	Q5HYJ1	heart	evm.model.000278F_arrow_pilon.8.update+Q5HYJ1	11.0754	TRUE
NEBL	evm.TU.000026F_arrow_pilon.70	O76041	heart	evm.TU.000026F_arrow_pilon.70+O76041	0.774362	FALSE
CORIN	evm.model.000460F_arrow_pilon.18.update	Q9Y5Q5	heart	evm.model.000460F_arrow_pilon.18.update+Q9Y5Q5	0.795654	FALSE
TNNI3K	evm.model.000225F_arrow_pilon.13.update	Q59H18	heart	evm.model.000225F_arrow_pilon.13.update+Q59H18	2.58363	FALSE
MYZAP	evm.model.000926F_arrow_pilon.11.update	P0CAP1	heart	evm.model.000926F_arrow_pilon.11.update+P0CAP1	0	FALSE
CASQ2	evm.model.000382F_arrow_pilon.7.update	O14958	heart	evm.model.000382F_arrow_pilon.7.update+O14958	5.30803	TRUE
DKK3	evm.model.000016F_arrow_pilon.110.update	Q9UBP4	heart	evm.model.000016F_arrow_pilon.110.update+Q9UBP4	45.861	TRUE
PPP1R1C	evm.TU.000050F_arrow_pilon.6	Q8WVI7	heart	evm.TU.000050F_arrow_pilon.6+Q8WVI7	0.187244	FALSE
RYR2	evm.TU.000016F_arrow_pilon.67	Q92736	heart	evm.TU.000016F_arrow_pilon.67+Q92736	0.360306	FALSE
TBX20	evm.TU.000001F_arrow_pilon.147	Q9UMR3	heart	evm.TU.000001F_arrow_pilon.147+Q9UMR3	0.54189	FALSE
FAM155B	evm.TU.000743F_arrow_pilon.2	O75949	heart	evm.TU.000743F_arrow_pilon.2+O75949	2.86936	FALSE
MTUS2	evm.model.000283F_arrow_pilon.21.update	Q5JR59	heart	evm.model.000283F_arrow_pilon.21.update+Q5JR59	6.14037	TRUE
ADAMTS7	evm.model.000060F_arrow_pilon.47.update	Q9UKP4	heart	evm.model.000060F_arrow_pilon.47.update+Q9UKP4	2.12621	FALSE
CCDC141	evm.model.000018F_arrow_pilon.14.update	Q6ZP82	heart	evm.model.000018F_arrow_pilon.14.update+Q6ZP82	4.00275	FALSE
CRIP2	evm.TU.000167F_arrow_pilon.46	P52943	heart	evm.TU.000167F_arrow_pilon.46+P52943	14.7798	TRUE
DAND5	evm.TU.000536F_arrow_pilon.7	Q8N907	heart	evm.TU.000536F_arrow_pilon.7+Q8N907	12.9697	TRUE
FITM2	evm.TU.000202F_arrow_pilon.21	Q8N6M3	heart	evm.TU.000202F_arrow_pilon.21+Q8N6M3	0	FALSE
POPDC2	evm.model.000118F_arrow_pilon.53.update	Q9HBU9	heart	evm.model.000118F_arrow_pilon.53.update+Q9HBU9	2.1221	FALSE
ZFP57	evm.TU.000396F_arrow_pilon.14	Q9NU63	heart	evm.TU.000396F_arrow_pilon.14+Q9NU63	0	FALSE
GALR2	evm.model.000160F_arrow_pilon.32.update	O43603	intestine	evm.model.000160F_arrow_pilon.32.update+O43603	0.811678	FALSE
LGALS4	evm.model.000064F_arrow_pilon.16.update	P56470	intestine	evm.model.000064F_arrow_pilon.16.update+P56470	27.6032	TRUE
GPR15	evm.model.000046F_arrow_pilon.4.update	P49685	intestine	evm.model.000046F_arrow_pilon.4.update+P49685	3.26322	FALSE
S100G	evm.model.000317F_arrow_pilon.28.update	P29377	intestine	evm.model.000317F_arrow_pilon.28.update+P29377	1.2676	FALSE
CEACAM18	evm.model.000345F_arrow_pilon.17.update	A8MTB9	intestine	evm.model.000345F_arrow_pilon.17.update+A8MTB9	26.1257	TRUE
HEPACAM2	evm.model.000345F_arrow_pilon.17.update	A8MVW5	intestine	evm.model.000345F_arrow_pilon.17.update+A8MVW5	26.1257	TRUE
CEACAM20	evm.model.000345F_arrow_pilon.17.update	Q6UY09	intestine	evm.model.000345F_arrow_pilon.17.update+Q6UY09	26.1257	TRUE
ATOH1	evm.model.000182F_arrow_pilon.10.update	Q92858	intestine	evm.model.000182F_arrow_pilon.10.update+Q92858	0	FALSE
TACR2	evm.model.000001F_arrow_pilon.86.1.update	P21452	intestine	evm.model.000001F_arrow_pilon.86.1.update+P21452	0.0991159	FALSE
KRT20	evm.model.000087F_arrow_pilon.3.update	P35900	intestine	evm.model.000087F_arrow_pilon.3.update+P35900	81.4511	TRUE
ADAMDEC1	evm.model.000003F_arrow_pilon.11.1.update	O15204	intestine	evm.model.000003F_arrow_pilon.11.1.update+O15204	17.2333	TRUE
SPINK4	evm.model.000001F_arrow_pilon.102.update	O60575	intestine	evm.model.000001F_arrow_pilon.102.update+O60575	23.147	TRUE
NKX3-2	evm.model.000479F_arrow_pilon.10.update	P78367	intestine	evm.model.000479F_arrow_pilon.10.update+P78367	2.53117	FALSE
SLC10A2	evm.model.000492F_arrow_pilon.15.update	Q12908	intestine	evm.model.000492F_arrow_pilon.15.update+Q12908	0.109535	FALSE
BTNL3	evm.model.000113F_arrow_pilon.41.update	Q6UXE8	intestine	evm.model.000113F_arrow_pilon.41.update+Q6UXE8	5.11395	TRUE
BTNL8	evm.model.000113F_arrow_pilon.41.update	Q6UX41	intestine	evm.model.000113F_arrow_pilon.41.update+Q6UX41	5.11395	TRUE
SLC39A4	evm.TU.000376F_arrow_pilon.9	Q6P5W5	intestine	evm.TU.000376F_arrow_pilon.9+Q6P5W5	11.2599	TRUE
MUC17	evm.model.000521F_arrow_pilon.3.update	Q685J3	intestine	evm.model.000521F_arrow_pilon.3.update+Q685J3	9.73787	TRUE
TUBAL3	evm.model.000152F_arrow_pilon.12.update	A6NHL2	intestine	evm.model.000152F_arrow_pilon.12.update+A6NHL2	670.455	TRUE
CHST5	evm.TU.000087F_arrow_pilon.16	Q9GZS9	intestine	evm.TU.000087F_arrow_pilon.16+Q9GZS9	0.0370146	FALSE
DEFA6	evm.model.000156F_arrow_pilon.15.update	Q01524	intestine	evm.model.000156F_arrow_pilon.15.update+Q01524	52.1849	TRUE
DEFA5	evm.model.000059F_arrow_pilon.52.update	Q01523	intestine	evm.model.000059F_arrow_pilon.52.update+Q01523	1.86103	FALSE
TMPRSS15	evm.model.000179F_arrow_pilon.34.update	P98073	intestine	evm.model.000179F_arrow_pilon.34.update+P98073	7.79918	TRUE
MLN	evm.model.000277F_arrow_pilon.13.update	P12872	intestine	evm.model.000277F_arrow_pilon.13.update+P12872	3.99746	FALSE
RBP2	evm.model.000058F_arrow_pilon.70.update	P50120	intestine	evm.model.000058F_arrow_pilon.70.update+P50120	2.56617	FALSE
GIP	evm.model.000027F_arrow_pilon.65.update	P09681	intestine	evm.model.000027F_arrow_pilon.65.update+P09681	6.98665	TRUE
LCT	evm.TU.000021F_arrow_pilon.34	P09848	intestine	evm.TU.000021F_arrow_pilon.34+P09848	0.448945	FALSE
FABP2	evm.model.000025F_arrow_pilon.37.update	P12104	intestine	evm.model.000025F_arrow_pilon.37.update+P12104	0	FALSE
SI	evm.TU.000370F_arrow_pilon.2	P14410	intestine	evm.TU.000370F_arrow_pilon.2+P14410	0.289064	FALSE
ALPI	evm.model.000029F_arrow_pilon.20.update	P09923	intestine	evm.model.000029F_arrow_pilon.20.update+P09923	2.9825	FALSE
INSL5	evm.model.000001F_arrow_pilon.17.update	Q9Y5Q6	intestine	evm.model.000001F_arrow_pilon.17.update+Q9Y5Q6	6.05514	TRUE
MEP1A	evm.TU.000526F_arrow_pilon.11	Q16819	intestine	evm.TU.000526F_arrow_pilon.11+Q16819	0.651101	FALSE
MS4A10	evm.TU.000101F_arrow_pilon.12	Q96PG2	intestine	evm.TU.000101F_arrow_pilon.12+Q96PG2	2.43107	FALSE
C17orf78	evm.model.000073F_arrow_pilon.25.update	Q8N4C9	intestine	evm.model.000073F_arrow_pilon.25.update+Q8N4C9	1.31977	FALSE
FABP6	evm.model.000003F_arrow_pilon.105.update	P51161	intestine	evm.model.000003F_arrow_pilon.105.update+P51161	0.467452	FALSE
TM4SF20	evm.model.000027F_arrow_pilon.36.update	Q53R12	intestine	evm.model.000027F_arrow_pilon.36.update+Q53R12	8.33548	TRUE
ISX	evm.model.000365F_arrow_pilon.10.update	Q2M1V0	intestine	evm.model.000365F_arrow_pilon.10.update+Q2M1V0	0.007356	FALSE
RETNLB	evm.TU.000598F_arrow_pilon.4	Q9BQ08	intestine	evm.TU.000598F_arrow_pilon.4+Q9BQ08	4.86433	FALSE
MEP1B	evm.TU.000182F_arrow_pilon.32	Q16820	intestine	evm.TU.000182F_arrow_pilon.32+Q16820	0	FALSE
GUCA2A	evm.TU.000382F_arrow_pilon.18	Q02747	intestine	evm.TU.000382F_arrow_pilon.18+Q02747	0.170122	FALSE
ITLN2	evm.TU.000637F_arrow_pilon.5	Q8WWU7	intestine	evm.TU.000637F_arrow_pilon.5+Q8WWU7	1279.24	TRUE
PYY	evm.model.000067F_arrow_pilon.31.update	P10082	intestine	evm.model.000067F_arrow_pilon.31.update+P10082	9.0561	TRUE
TMIGD1	evm.model.000026F_arrow_pilon.92.update	Q6UXZ0	intestine	evm.model.000026F_arrow_pilon.92.update+Q6UXZ0	0.82981	FALSE
APOBEC1	evm.TU.000246F_arrow_pilon.30	P41238	intestine	evm.TU.000246F_arrow_pilon.30+P41238	1.71057	FALSE
NOX1	MSTRG.16332.update	Q9Y5S8	intestine	MSTRG.16332.update+Q9Y5S8	2.74641	FALSE
MS4A12	evm.model.000137F_arrow_pilon.33.update	Q9NXJ0	intestine	evm.model.000137F_arrow_pilon.33.update+Q9NXJ0	26	TRUE
ZG16	evm.model.000001F_arrow_pilon.133.update	O60844	intestine	evm.model.000001F_arrow_pilon.133.update+O60844	4.29122	FALSE
GUCY2C	evm.model.000121F_arrow_pilon.28.update	P25092	intestine	evm.model.000121F_arrow_pilon.28.update+P25092	2.69822	FALSE
MYO1A	evm.model.000068F_arrow_pilon.11.update	Q9UBC5	intestine	evm.model.000068F_arrow_pilon.11.update+Q9UBC5	7.77523	TRUE
LYPD8	evm.model.000368F_arrow_pilon.14.update	Q6UX82	intestine	evm.model.000368F_arrow_pilon.14.update+Q6UX82	13.1919	TRUE
TMEM236	evm.TU.000597F_arrow_pilon.22	Q5W0B7	intestine	evm.TU.000597F_arrow_pilon.22+Q5W0B7	1.22526	FALSE
NXPE1	evm.model.000118F_arrow_pilon.27.update	Q8N323	intestine	evm.model.000118F_arrow_pilon.27.update+Q8N323	0	FALSE
AQP10	evm.model.000606F_arrow_pilon.6.update	Q96PS8	intestine	evm.model.000606F_arrow_pilon.6.update+Q96PS8	2.39044	FALSE
CPO	evm.model.000070F_arrow_pilon.48.update	Q8IVL8	intestine	evm.model.000070F_arrow_pilon.48.update+Q8IVL8	0.0130049	FALSE
CDX2	evm.model.000074F_arrow_pilon.70.update	Q99626	intestine	evm.model.000074F_arrow_pilon.70.update+Q99626	0.0322632	FALSE
CDX1	evm.model.000074F_arrow_pilon.70.update	P47902	intestine	evm.model.000074F_arrow_pilon.70.update+P47902	0.0322632	FALSE
MALRD1	evm.model.000285F_arrow_pilon.13.update	Q5VYJ5	intestine	evm.model.000285F_arrow_pilon.13.update+Q5VYJ5	2.90681	FALSE
PHGR1	evm.model.000093F_arrow_pilon.16.update	C9JFL3	intestine	evm.model.000093F_arrow_pilon.16.update+C9JFL3	0.971267	FALSE
TBX10	evm.model.000597F_arrow_pilon.16.update	O75333	intestine	evm.model.000597F_arrow_pilon.16.update+O75333	8.26618	TRUE
TMEM253	evm.model.000003F_arrow_pilon.23.update	P0C7T8	intestine	evm.model.000003F_arrow_pilon.23.update+P0C7T8	4.83188	FALSE
URAD	evm.model.000072F_arrow_pilon.33.update	A6NGE7	intestine	evm.model.000072F_arrow_pilon.33.update+A6NGE7	6.34516	TRUE
VIL1	evm.model.000024F_arrow_pilon.73.update	P09327	intestine	evm.model.000024F_arrow_pilon.73.update+P09327	10.2122	TRUE
CLCA1	evm.TU.000060F_arrow_pilon.73	A8K7I4	intestine	evm.TU.000060F_arrow_pilon.73+A8K7I4	1.12285	FALSE
APOA4	evm.model.000008F_arrow_pilon.40.update	P06727	intestine	evm.model.000008F_arrow_pilon.40.update+P06727	3.04102	FALSE
GPA33	evm.model.000226F_arrow_pilon.6.update	Q99795	intestine	evm.model.000226F_arrow_pilon.6.update+Q99795	30.3885	TRUE
ANKRD40CL	evm.model.000231F_arrow_pilon.25.update	Q53H64	intestine	evm.model.000231F_arrow_pilon.25.update+Q53H64	0	FALSE
CDH17	evm.model.000486F_arrow_pilon.10.update	Q12864	intestine	evm.model.000486F_arrow_pilon.10.update+Q12864	6.53291	TRUE
GAL3ST2	evm.model.000005F_arrow_pilon.26.update	Q9H3Q3	intestine	evm.model.000005F_arrow_pilon.26.update+Q9H3Q3	1.20829	FALSE
NLRP6	evm.TU.000331F_arrow_pilon.11	P59044	intestine	evm.TU.000331F_arrow_pilon.11+P59044	0	FALSE
SLC2A7	evm.model.000244F_arrow_pilon.31.update	Q6PXP3	intestine	evm.model.000244F_arrow_pilon.31.update+Q6PXP3	21.3358	TRUE
ASAH2	evm.model.000374F_arrow_pilon.6.update	Q9NR71	intestine	evm.model.000374F_arrow_pilon.6.update+Q9NR71	0.167809	FALSE
DHRS11	evm.TU.000071F_arrow_pilon.57	Q6UWP2	intestine	evm.TU.000071F_arrow_pilon.57+Q6UWP2	0.163364	FALSE
MUC13	evm.model.000009F_arrow_pilon.42.update	Q9H3R2	intestine	evm.model.000009F_arrow_pilon.42.update+Q9H3R2	0.0117969	FALSE
CDHR2	evm.model.000082F_arrow_pilon.42.update	Q9BYE9	intestine	evm.model.000082F_arrow_pilon.42.update+Q9BYE9	4.0579	FALSE
CEACAM7	evm.model.000278F_arrow_pilon.28.update	Q14002	intestine	evm.model.000278F_arrow_pilon.28.update+Q14002	3.15496	FALSE
ENPP7	evm.model.000410F_arrow_pilon.15.update	Q6UWV6	intestine	evm.model.000410F_arrow_pilon.15.update+Q6UWV6	0.067767	FALSE
GIMD1	evm.TU.000013F_arrow_pilon.30	P0DJR0	intestine	evm.TU.000013F_arrow_pilon.30+P0DJR0	0	FALSE
MAB21L2	MSTRG.14425.update	Q9Y586	intestine	MSTRG.14425.update+Q9Y586	0.0450968	FALSE
MISP	evm.model.000410F_arrow_pilon.9.update	Q8IVT2	intestine	evm.model.000410F_arrow_pilon.9.update+Q8IVT2	11.1406	TRUE
MYO7B	evm.TU.000276F_arrow_pilon.11	Q6PIF6	intestine	evm.TU.000276F_arrow_pilon.11+Q6PIF6	6.23194	TRUE
SLC26A3	evm.model.000414F_arrow_pilon.8.update	P40879	intestine	evm.model.000414F_arrow_pilon.8.update+P40879	29.8834	TRUE
SLC26A2	evm.model.000414F_arrow_pilon.8.update	P50443	intestine	evm.model.000414F_arrow_pilon.8.update+P50443	29.8834	TRUE
GUCA2B	evm.model.000018F_arrow_pilon.51.update	Q16661	intestine	evm.model.000018F_arrow_pilon.51.update+Q16661	0	FALSE
HNF4G	evm.model.000134F_arrow_pilon.47.update	Q14541	intestine	evm.model.000134F_arrow_pilon.47.update+Q14541	6.66493	TRUE
MYRFL	evm.model.000084F_arrow_pilon.24.update	Q96LU7	intestine	evm.model.000084F_arrow_pilon.24.update+Q96LU7	7.311	TRUE
PLS1	evm.model.000095F_arrow_pilon.44.update	Q14651	intestine	evm.model.000095F_arrow_pilon.44.update+Q14651	68.9012	TRUE
PPP1R14D	evm.model.000002F_arrow_pilon.146.update	Q9NXH3	intestine	evm.model.000002F_arrow_pilon.146.update+Q9NXH3	0.746547	FALSE
SLC35G1	evm.model.000014F_arrow_pilon.87.update	Q2M3R5	intestine	evm.model.000014F_arrow_pilon.87.update+Q2M3R5	3.23665	FALSE
SLC5A1	evm.TU.000199F_arrow_pilon.39	P13866	intestine	evm.TU.000199F_arrow_pilon.39+P13866	0.00262978	FALSE
SLC5A9	evm.model.000307F_arrow_pilon.10.update	Q2M3M2	intestine	evm.model.000307F_arrow_pilon.10.update+Q2M3M2	26.2744	TRUE
SLC5A4	evm.model.000307F_arrow_pilon.10.update	Q9NY91	intestine	evm.model.000307F_arrow_pilon.10.update+Q9NY91	26.2744	TRUE
SOAT2	evm.model.000048F_arrow_pilon.55.update	O75908	intestine	evm.model.000048F_arrow_pilon.55.update+O75908	6.37323	TRUE
ASIC5	evm.model.000131F_arrow_pilon.17.update	Q9NY37	intestine	evm.model.000131F_arrow_pilon.17.update+Q9NY37	1.59048	FALSE
GNAT3	evm.model.000066F_arrow_pilon.67.update	A8MTJ3	intestine	evm.model.000066F_arrow_pilon.67.update+A8MTJ3	27.3868	TRUE
C15orf48	evm.model.000325F_arrow_pilon.12.update	Q9C002	intestine	evm.model.000325F_arrow_pilon.12.update+Q9C002	0.00179244	FALSE
CA7	evm.model.000044F_arrow_pilon.96.1.update	P43166	intestine	evm.model.000044F_arrow_pilon.96.1.update+P43166	24.5309	TRUE
DQX1	evm.model.000035F_arrow_pilon.47.update	Q8TE96	intestine	evm.model.000035F_arrow_pilon.47.update+Q8TE96	6.62786	TRUE
NTS	evm.model.000155F_arrow_pilon.14.1.update	P30990	intestine	evm.model.000155F_arrow_pilon.14.1.update+P30990	18.18	TRUE
OTOP2	evm.TU.000105F_arrow_pilon.19	Q7RTS6	intestine	evm.TU.000105F_arrow_pilon.19+Q7RTS6	0.330914	FALSE
PLAAT2	evm.model.000106F_arrow_pilon.48.update	Q9NWW9	intestine	evm.model.000106F_arrow_pilon.48.update+Q9NWW9	0.0520451	FALSE
PLB1	evm.TU.000208F_arrow_pilon.11	Q6P1J6	intestine	evm.TU.000208F_arrow_pilon.11+Q6P1J6	0.00418333	FALSE
R3HDML	evm.model.000079F_arrow_pilon.31.update	Q9H3Y0	intestine	evm.model.000079F_arrow_pilon.31.update+Q9H3Y0	1.47241	FALSE
REG4	evm.TU.000095F_arrow_pilon.42	Q9BYZ8	intestine	evm.TU.000095F_arrow_pilon.42+Q9BYZ8	0.030312	FALSE
SLC15A1	evm.model.000167F_arrow_pilon.39.update	P46059	intestine	evm.model.000167F_arrow_pilon.39.update+P46059	18.1707	TRUE
TMEM150B	evm.model.000013F_arrow_pilon.40.update	A6NC51	intestine	evm.model.000013F_arrow_pilon.40.update+A6NC51	5.16467	TRUE
TPSG1	evm.model.000048F_arrow_pilon.23.update	Q9NRR2	intestine	evm.model.000048F_arrow_pilon.23.update+Q9NRR2	1.49654	FALSE
TREH	evm.model.000036F_arrow_pilon.60.2.update	O43280	intestine	evm.model.000036F_arrow_pilon.60.2.update+O43280	8.26564	TRUE
B3GALT5	evm.model.000265F_arrow_pilon.7.update	Q9Y2C3	intestine	evm.model.000265F_arrow_pilon.7.update+Q9Y2C3	7.63283	TRUE
C11orf86	evm.model.000383F_arrow_pilon.10.update	A6NJI1	intestine	evm.model.000383F_arrow_pilon.10.update+A6NJI1	3.03321	FALSE
CEACAM5	evm.model.000047F_arrow_pilon.35.update	P06731	intestine	evm.model.000047F_arrow_pilon.35.update+P06731	3.56823	FALSE
HHLA2	evm.model.000056F_arrow_pilon.28_evm.model.000056F_arrow_pilon.29.update	Q9UM44	intestine	evm.model.000056F_arrow_pilon.28_evm.model.000056F_arrow_pilon.29.update+Q9UM44	5.72918	TRUE
NAALADL1	evm.model.000217F_arrow_pilon.36.update	Q9UQQ1	intestine	evm.model.000217F_arrow_pilon.36.update+Q9UQQ1	0.0266283	FALSE
SCT	evm.model.000048F_arrow_pilon.53.update	P09683	intestine	evm.model.000048F_arrow_pilon.53.update+P09683	7.43335	TRUE
SLC28A2	evm.model.000339F_arrow_pilon.8.update	O43868	intestine	evm.model.000339F_arrow_pilon.8.update+O43868	0.862621	FALSE
SMIM28	evm.model.000028F_arrow_pilon.57.update	A0A1B0GU29	intestine	evm.model.000028F_arrow_pilon.57.update+A0A1B0GU29	2.89905	FALSE
OR2T10	evm.TU.000137F_arrow_pilon.50	Q8NGZ9	kidney	evm.TU.000137F_arrow_pilon.50+Q8NGZ9	0.0635504	FALSE
SUCNR1	evm.model.000046F_arrow_pilon.4.update	Q9BXA5	kidney	evm.model.000046F_arrow_pilon.4.update+Q9BXA5	3.26322	FALSE
SLC6A13	evm.model.000221F_arrow_pilon.24.update	Q9NSD5	kidney	evm.model.000221F_arrow_pilon.24.update+Q9NSD5	43.5102	TRUE
PTH1R	evm.model.000025F_arrow_pilon.84.update	Q03431	kidney	evm.model.000025F_arrow_pilon.84.update+Q03431	39.1889	TRUE
ATP6V1G3	evm.model.000013F_arrow_pilon.62.update	Q96LB4	kidney	evm.model.000013F_arrow_pilon.62.update+Q96LB4	3.81154	FALSE
LHX1	evm.model.000245F_arrow_pilon.19.1.update	P48742	kidney	evm.model.000245F_arrow_pilon.19.1.update+P48742	0.001571	FALSE
SLC13A3	evm.model.000502F_arrow_pilon.3.update	Q8WWT9	kidney	evm.model.000502F_arrow_pilon.3.update+Q8WWT9	2.86944	FALSE
SLC13A1	evm.model.000502F_arrow_pilon.3.update	Q9BZW2	kidney	evm.model.000502F_arrow_pilon.3.update+Q9BZW2	2.86944	FALSE
TMEM207	evm.TU.000371F_arrow_pilon.26	Q6UWW9	kidney	evm.TU.000371F_arrow_pilon.26+Q6UWW9	24.9457	TRUE
NPHS2	evm.model.000121F_arrow_pilon.39.2.update	Q9NP85	kidney	evm.model.000121F_arrow_pilon.39.2.update+Q9NP85	49.6566	TRUE
SLC5A2	evm.model.000307F_arrow_pilon.10.update	P31639	kidney	evm.model.000307F_arrow_pilon.10.update+P31639	26.2744	TRUE
SLC12A1	evm.model.000542F_arrow_pilon.9.update	Q13621	kidney	evm.model.000542F_arrow_pilon.9.update+Q13621	19.9761	TRUE
SLC12A3	evm.model.000542F_arrow_pilon.9.update	P55017	kidney	evm.model.000542F_arrow_pilon.9.update+P55017	19.9761	TRUE
UMOD	evm.model.000249F_arrow_pilon.27.update	P07911	kidney	evm.model.000249F_arrow_pilon.27.update+P07911	0.0822337	FALSE
TMEM174	evm.TU.000006F_arrow_pilon.8	Q8WUU8	kidney	evm.TU.000006F_arrow_pilon.8+Q8WUU8	0.0601416	FALSE
SLC7A13	evm.TU.000027F_arrow_pilon.15	Q8TCU3	kidney	evm.TU.000027F_arrow_pilon.15+Q8TCU3	0	FALSE
SLC22A12	evm.TU.000435F_arrow_pilon.20	Q96S37	kidney	evm.TU.000435F_arrow_pilon.20+Q96S37	0.0118179	FALSE
KCNJ1	evm.model.000412F_arrow_pilon.25.update	P48048	kidney	evm.model.000412F_arrow_pilon.25.update+P48048	17.4004	TRUE
SLC22A2	evm.model.000005F_arrow_pilon.76.update	O15244	kidney	evm.model.000005F_arrow_pilon.76.update+O15244	0.364701	FALSE
SLC6A18	evm.TU.000299F_arrow_pilon.27	Q96N87	kidney	evm.TU.000299F_arrow_pilon.27+Q96N87	0.559263	FALSE
MCCD1	evm.TU.000241F_arrow_pilon.14	P59942	kidney	evm.TU.000241F_arrow_pilon.14+P59942	10.9289	TRUE
SLC34A1	evm.model.000066F_arrow_pilon.72.update	Q06495	kidney	evm.model.000066F_arrow_pilon.72.update+Q06495	0	FALSE
MIOX	evm.model.000462F_arrow_pilon.5.update	Q9UGB7	kidney	evm.model.000462F_arrow_pilon.5.update+Q9UGB7	6.90318	TRUE
FXYD4	MSTRG.14182.update	P59646	kidney	MSTRG.14182.update+P59646	1.87374	FALSE
SLC22A6	evm.model.000037F_arrow_pilon.42.update	Q4U2R8	kidney	evm.model.000037F_arrow_pilon.42.update+Q4U2R8	0.207305	FALSE
SLC4A9	evm.model.000058F_arrow_pilon.26.update	Q96Q91	kidney	evm.model.000058F_arrow_pilon.26.update+Q96Q91	24.5738	TRUE
SLC5A10	evm.TU.000199F_arrow_pilon.41	A0PJK1	kidney	evm.TU.000199F_arrow_pilon.41+A0PJK1	0.0206927	FALSE
SOST	evm.model.000023F_arrow_pilon.14.update	Q9BQB4	kidney	evm.model.000023F_arrow_pilon.14.update+Q9BQB4	1.58594	FALSE
FMO1	evm.model.000004F_arrow_pilon.4.update	Q01740	kidney	evm.model.000004F_arrow_pilon.4.update+Q01740	2.71953	FALSE
REN	evm.model.000070F_arrow_pilon.46.update	P00797	kidney	evm.model.000070F_arrow_pilon.46.update+P00797	36.2686	TRUE
SLC22A13	evm.model.000398F_arrow_pilon.5.update	Q9Y226	kidney	evm.model.000398F_arrow_pilon.5.update+Q9Y226	5.37859	TRUE
AQP6	evm.model.000118F_arrow_pilon.33.update	Q13520	kidney	evm.model.000118F_arrow_pilon.33.update+Q13520	2.38158	FALSE
NAT8	evm.TU.000336F_arrow_pilon.21	Q9UHE5	kidney	evm.TU.000336F_arrow_pilon.21+Q9UHE5	0	FALSE
CLTRN	evm.model.000092F_arrow_pilon.45.update	Q9HBJ8	kidney	evm.model.000092F_arrow_pilon.45.update+Q9HBJ8	0.506087	FALSE
KCP	evm.model.000239F_arrow_pilon.25.update	Q6ZWJ8	kidney	evm.model.000239F_arrow_pilon.25.update+Q6ZWJ8	5.95875	TRUE
NOX4	evm.TU.000293F_arrow_pilon.20	Q9NPH5	kidney	evm.TU.000293F_arrow_pilon.20+Q9NPH5	5.05771	TRUE
TINAG	evm.TU.000070F_arrow_pilon.54	Q9UJW2	kidney	evm.TU.000070F_arrow_pilon.54+Q9UJW2	0.455906	FALSE
CDH16	evm.TU.000392F_arrow_pilon.14	O75309	kidney	evm.TU.000392F_arrow_pilon.14+O75309	3.9052	FALSE
CLCNKA	evm.model.000004F_arrow_pilon.11.update	P51800	kidney	evm.model.000004F_arrow_pilon.11.update+P51800	1.48429	FALSE
CLCNKB	evm.model.000004F_arrow_pilon.11.update	P51801	kidney	evm.model.000004F_arrow_pilon.11.update+P51801	1.48429	FALSE
CLDN16	evm.model.000026F_arrow_pilon.83.update	Q9Y5I7	kidney	evm.model.000026F_arrow_pilon.83.update+Q9Y5I7	340.599	TRUE
CLEC18A	evm.TU.000275F_arrow_pilon.10	A5D8T8	kidney	evm.TU.000275F_arrow_pilon.10+A5D8T8	0	FALSE
CLEC18C	evm.TU.000275F_arrow_pilon.10	Q8NCF0	kidney	evm.TU.000275F_arrow_pilon.10+Q8NCF0	0	FALSE
BSND	evm.model.000090F_arrow_pilon.38.update	Q8WZ55	kidney	evm.model.000090F_arrow_pilon.38.update+Q8WZ55	3.12627	FALSE
CTXN3	evm.model.000136F_arrow_pilon.24.update	Q4LDR2	kidney	evm.model.000136F_arrow_pilon.24.update+Q4LDR2	1.50306	FALSE
CALB1	evm.model.000533F_arrow_pilon.16.update	P05937	kidney	evm.model.000533F_arrow_pilon.16.update+P05937	7.32461	TRUE
CUBN	evm.TU.000178F_arrow_pilon.13	O60494	kidney	evm.TU.000178F_arrow_pilon.13+O60494	0.0755458	FALSE
GGACT	evm.model.000603F_arrow_pilon.6.update	Q9BVM4	kidney	evm.model.000603F_arrow_pilon.6.update+Q9BVM4	3.24568	FALSE
PDZK1	evm.model.000348F_arrow_pilon.33.update	Q5T2W1	kidney	evm.model.000348F_arrow_pilon.33.update+Q5T2W1	2.72048	FALSE
PDZK1IP1	evm.model.000216F_arrow_pilon.7.update	Q13113	kidney	evm.model.000216F_arrow_pilon.7.update+Q13113	4.51512	FALSE
PTGER1	evm.model.000198F_arrow_pilon.27.update	P34995	kidney	evm.model.000198F_arrow_pilon.27.update+P34995	7.42108	TRUE
RNF212B	evm.TU.000535F_arrow_pilon.10	A8MTL3	kidney	evm.TU.000535F_arrow_pilon.10+A8MTL3	0.798076	FALSE
SLCO4C1	evm.TU.000002F_arrow_pilon.75	Q6ZQN7	kidney	evm.TU.000002F_arrow_pilon.75+Q6ZQN7	0.188769	FALSE
ATP6V0D2	evm.model.000103F_arrow_pilon.16.update	Q8N8Y2	kidney	evm.model.000103F_arrow_pilon.16.update+Q8N8Y2	7.21298	TRUE
FXYD2	evm.model.000726F_arrow_pilon.6.update	P54710	kidney	evm.model.000726F_arrow_pilon.6.update+P54710	9.03964	TRUE
RHBG	evm.model.000047F_arrow_pilon.65.update	Q9H310	kidney	evm.model.000047F_arrow_pilon.65.update+Q9H310	21.2412	TRUE
SLC16A4	evm.model.000228F_arrow_pilon.30.update	O15374	kidney	evm.model.000228F_arrow_pilon.30.update+O15374	1.60179	FALSE
SLC17A3	evm.model.000105F_arrow_pilon.11.update	O00476	kidney	evm.model.000105F_arrow_pilon.11.update+O00476	0.982598	FALSE
CYP27A1	evm.model.000103F_arrow_pilon.24.update	Q02318	liver	evm.model.000103F_arrow_pilon.24.update+Q02318	4.48534	FALSE
CYP2B6	evm.model.000435F_arrow_pilon.7.update	P20813	liver	evm.model.000435F_arrow_pilon.7.update+P20813	0.604842	FALSE
CYP2C19	evm.model.000435F_arrow_pilon.7.update	P33261	liver	evm.model.000435F_arrow_pilon.7.update+P33261	0.604842	FALSE
CYP2A7	evm.model.000435F_arrow_pilon.7.update	P20853	liver	evm.model.000435F_arrow_pilon.7.update+P20853	0.604842	FALSE
CYP2A6	evm.model.000435F_arrow_pilon.7.update	P11509	liver	evm.model.000435F_arrow_pilon.7.update+P11509	0.604842	FALSE
CYP2D6	evm.model.000435F_arrow_pilon.7.update	P10635	liver	evm.model.000435F_arrow_pilon.7.update+P10635	0.604842	FALSE
CYP2C8	evm.model.000435F_arrow_pilon.7.update	P10632	liver	evm.model.000435F_arrow_pilon.7.update+P10632	0.604842	FALSE
CYP2C9	evm.model.000435F_arrow_pilon.7.update	P11712	liver	evm.model.000435F_arrow_pilon.7.update+P11712	0.604842	FALSE
CYP2A13	evm.model.000435F_arrow_pilon.7.update	Q16696	liver	evm.model.000435F_arrow_pilon.7.update+Q16696	0.604842	FALSE
CYP2E1	evm.model.000435F_arrow_pilon.7.update	P05181	liver	evm.model.000435F_arrow_pilon.7.update+P05181	0.604842	FALSE
HSD3B7	evm.model.000009F_arrow_pilon.74.update	Q9H2F3	liver	evm.model.000009F_arrow_pilon.74.update+Q9H2F3	4.31652	FALSE
AKR1D1	evm.model.000014F_arrow_pilon.41.update	P51857	liver	evm.model.000014F_arrow_pilon.41.update+P51857	50.2157	TRUE
F13B	evm.TU.000119F_arrow_pilon.2	P05160	liver	evm.TU.000119F_arrow_pilon.2+P05160	0.199797	FALSE
CFH	evm.TU.000119F_arrow_pilon.2	P08603	liver	evm.TU.000119F_arrow_pilon.2+P08603	0.199797	FALSE
OXER1	evm.model.000046F_arrow_pilon.4.update	Q8TDS5	liver	evm.model.000046F_arrow_pilon.4.update+Q8TDS5	3.26322	FALSE
LBP	evm.TU.000168F_arrow_pilon.4	P18428	liver	evm.TU.000168F_arrow_pilon.4+P18428	0.597953	FALSE
LEAP2	evm.model.000345F_arrow_pilon.17.update	Q969E1	liver	evm.model.000345F_arrow_pilon.17.update+Q969E1	26.1257	TRUE
RTP3	evm.model.000246F_arrow_pilon.8.update	Q9BQQ7	liver	evm.model.000246F_arrow_pilon.8.update+Q9BQQ7	126.442	TRUE
C4BPB	evm.TU.000017F_arrow_pilon.14	P20851	liver	evm.TU.000017F_arrow_pilon.14+P20851	16.5389	TRUE
A1BG	evm.model.000197F_arrow_pilon.39.update	P04217	liver	evm.model.000197F_arrow_pilon.39.update+P04217	0.0203914	FALSE
AHSG	evm.model.000336F_arrow_pilon.15.update	P02765	liver	evm.model.000336F_arrow_pilon.15.update+P02765	2.68352	FALSE
UGT2B10	evm.model.000148F_arrow_pilon.20.update	P36537	liver	evm.model.000148F_arrow_pilon.20.update+P36537	2.04052	FALSE
UGT1A4	evm.model.000148F_arrow_pilon.20.update	P22310	liver	evm.model.000148F_arrow_pilon.20.update+P22310	2.04052	FALSE
UGT2B4	evm.model.000148F_arrow_pilon.20.update	P06133	liver	evm.model.000148F_arrow_pilon.20.update+P06133	2.04052	FALSE
UGT1A3	evm.model.000148F_arrow_pilon.20.update	P35503	liver	evm.model.000148F_arrow_pilon.20.update+P35503	2.04052	FALSE
C4BPA	evm.TU.000006F_arrow_pilon.10	P04003	liver	evm.TU.000006F_arrow_pilon.10+P04003	0.283951	FALSE
CFHR5	evm.TU.000006F_arrow_pilon.10	Q9BXR6	liver	evm.TU.000006F_arrow_pilon.10+Q9BXR6	0.283951	FALSE
APOH	evm.TU.000006F_arrow_pilon.10	P02749	liver	evm.TU.000006F_arrow_pilon.10+P02749	0.283951	FALSE
IGFALS	evm.model.000104F_arrow_pilon.22.update	P35858	liver	evm.model.000104F_arrow_pilon.22.update+P35858	2.01371	FALSE
LRG1	evm.model.000104F_arrow_pilon.22.update	P02750	liver	evm.model.000104F_arrow_pilon.22.update+P02750	2.01371	FALSE
CPN2	evm.model.000104F_arrow_pilon.22.update	P22792	liver	evm.model.000104F_arrow_pilon.22.update+P22792	2.01371	FALSE
PRAMEF10	evm.model.000044F_arrow_pilon.66.update	O60809	liver	evm.model.000044F_arrow_pilon.66.update+O60809	10.8368	TRUE
PRAMEF33	evm.model.000044F_arrow_pilon.66.update	A0A0G2JMD5	liver	evm.model.000044F_arrow_pilon.66.update+A0A0G2JMD5	10.8368	TRUE
TTPA	evm.model.000241F_arrow_pilon.4.update	P49638	liver	evm.model.000241F_arrow_pilon.4.update+P49638	1.26907	FALSE
SLC10A1	evm.model.000492F_arrow_pilon.15.update	Q14973	liver	evm.model.000492F_arrow_pilon.15.update+Q14973	0.109535	FALSE
ACSM5	evm.model.000065F_arrow_pilon.20.update	Q6NUN0	liver	evm.model.000065F_arrow_pilon.20.update+Q6NUN0	7.07213	TRUE
SLC13A5	evm.model.000502F_arrow_pilon.3.update	Q86YT5	liver	evm.model.000502F_arrow_pilon.3.update+Q86YT5	2.86944	FALSE
ABCB4	evm.model.000063F_arrow_pilon.53.update	P21439	liver	evm.model.000063F_arrow_pilon.53.update+P21439	16.1125	TRUE
ADH6	evm.TU.000050F_arrow_pilon.25	P28332	liver	evm.TU.000050F_arrow_pilon.25+P28332	0	FALSE
ADH1A	evm.TU.000050F_arrow_pilon.25	P07327	liver	evm.TU.000050F_arrow_pilon.25+P07327	0	FALSE
ADH4	evm.TU.000050F_arrow_pilon.25	P08319	liver	evm.TU.000050F_arrow_pilon.25+P08319	0	FALSE
FETUB	evm.model.000043F_arrow_pilon.16.update	Q9UGM5	liver	evm.model.000043F_arrow_pilon.16.update+Q9UGM5	3.38686	FALSE
FGF21	evm.model.000071F_arrow_pilon.85.update	Q9NSA1	liver	evm.model.000071F_arrow_pilon.85.update+Q9NSA1	3.73926	FALSE
GDF2	evm.model.000103F_arrow_pilon.28.update	Q9UK05	liver	evm.model.000103F_arrow_pilon.28.update+Q9UK05	0.7957	FALSE
PROC	evm.model.000460F_arrow_pilon.18.update	P04070	liver	evm.model.000460F_arrow_pilon.18.update+P04070	0.795654	FALSE
AQP9	evm.model.000606F_arrow_pilon.6.update	O43315	liver	evm.model.000606F_arrow_pilon.6.update+O43315	2.39044	FALSE
CPB2	evm.model.000070F_arrow_pilon.48.update	Q96IY4	liver	evm.model.000070F_arrow_pilon.48.update+Q96IY4	0.0130049	FALSE
CA5A	evm.model.000044F_arrow_pilon.96.1.update	P35218	liver	evm.model.000044F_arrow_pilon.96.1.update+P35218	24.5309	TRUE
ASGR2	evm.TU.000095F_arrow_pilon.42	P07307	liver	evm.TU.000095F_arrow_pilon.42+P07307	0.030312	FALSE
ASGR1	evm.TU.000095F_arrow_pilon.42	P07306	liver	evm.TU.000095F_arrow_pilon.42+P07306	0.030312	FALSE
CLEC1B	evm.TU.000095F_arrow_pilon.42	Q9P126	liver	evm.TU.000095F_arrow_pilon.42+Q9P126	0.030312	FALSE
SLC22A10	evm.TU.000435F_arrow_pilon.20	Q63ZE4	liver	evm.TU.000435F_arrow_pilon.20+Q63ZE4	0.0118179	FALSE
FMO5	evm.model.000004F_arrow_pilon.4.update	P49326	liver	evm.model.000004F_arrow_pilon.4.update+P49326	2.71953	FALSE
FMO3	evm.model.000004F_arrow_pilon.4.update	P31513	liver	evm.model.000004F_arrow_pilon.4.update+P31513	2.71953	FALSE
SPP2	evm.model.000064F_arrow_pilon.2.update	Q13103	liver	evm.model.000064F_arrow_pilon.2.update+Q13103	16.535	TRUE
MBL2	evm.TU.000215F_arrow_pilon.22	P11226	liver	evm.TU.000215F_arrow_pilon.22+P11226	0	FALSE
CFHR4	evm.model.000212F_arrow_pilon.43.2.update	Q92496	liver	evm.model.000212F_arrow_pilon.43.2.update+Q92496	0.0763623	FALSE
CFHR2	evm.model.000212F_arrow_pilon.43.2.update	P36980	liver	evm.model.000212F_arrow_pilon.43.2.update+P36980	0.0763623	FALSE
HP	evm.TU.000341F_arrow_pilon.9	P00738	liver	evm.TU.000341F_arrow_pilon.9+P00738	0.827775	FALSE
F7	evm.TU.000341F_arrow_pilon.9	P08709	liver	evm.TU.000341F_arrow_pilon.9+P08709	0.827775	FALSE
F9	evm.TU.000341F_arrow_pilon.9	P00740	liver	evm.TU.000341F_arrow_pilon.9+P00740	0.827775	FALSE
F2	evm.model.000033F_arrow_pilon.28.update	P00734	liver	evm.model.000033F_arrow_pilon.28.update+P00734	4.32767	FALSE
APOA2	evm.TU.000989F_arrow_pilon.4	P02652	liver	evm.TU.000989F_arrow_pilon.4+P02652	0	FALSE
SERPIND1	evm.model.000114F_arrow_pilon.32.update	P05546	liver	evm.model.000114F_arrow_pilon.32.update+P05546	1.95093	FALSE
SERPINC1	evm.model.000114F_arrow_pilon.32.update	P01008	liver	evm.model.000114F_arrow_pilon.32.update+P01008	1.95093	FALSE
HPX	evm.model.000355F_arrow_pilon.21.update	P02790	liver	evm.model.000355F_arrow_pilon.21.update+P02790	2.29523	FALSE
VTN	evm.model.000355F_arrow_pilon.21.update	P04004	liver	evm.model.000355F_arrow_pilon.21.update+P04004	2.29523	FALSE
ITIH3	evm.model.000441F_arrow_pilon.7.update	Q06033	liver	evm.model.000441F_arrow_pilon.7.update+Q06033	38.9052	TRUE
ITIH1	evm.model.000441F_arrow_pilon.7.update	P19827	liver	evm.model.000441F_arrow_pilon.7.update+P19827	38.9052	TRUE
ITIH2	evm.model.000158F_arrow_pilon.45.update	P19823	liver	evm.model.000158F_arrow_pilon.45.update+P19823	37.1849	TRUE
SLCO1B3	evm.model.000451F_arrow_pilon.16.update	Q9NPD5	liver	evm.model.000451F_arrow_pilon.16.update+Q9NPD5	0.409143	FALSE
SLCO1B1	evm.model.000451F_arrow_pilon.16.update	Q9Y6L6	liver	evm.model.000451F_arrow_pilon.16.update+Q9Y6L6	0.409143	FALSE
SERPINA10	evm.model.000224F_arrow_pilon.6.update	Q9UK55	liver	evm.model.000224F_arrow_pilon.6.update+Q9UK55	8.23134	TRUE
SERPINA6	evm.model.000224F_arrow_pilon.6.update	P08185	liver	evm.model.000224F_arrow_pilon.6.update+P08185	8.23134	TRUE
SERPINF2	evm.model.000224F_arrow_pilon.6.update	P08697	liver	evm.model.000224F_arrow_pilon.6.update+P08697	8.23134	TRUE
SERPINA1	evm.model.000224F_arrow_pilon.6.update	P01009	liver	evm.model.000224F_arrow_pilon.6.update+P01009	8.23134	TRUE
SERPINA4	evm.model.000224F_arrow_pilon.6.update	P29622	liver	evm.model.000224F_arrow_pilon.6.update+P29622	8.23134	TRUE
SERPINA7	evm.model.000224F_arrow_pilon.6.update	P05543	liver	evm.model.000224F_arrow_pilon.6.update+P05543	8.23134	TRUE
SERPINA11	evm.model.000224F_arrow_pilon.6.update	Q86U17	liver	evm.model.000224F_arrow_pilon.6.update+Q86U17	8.23134	TRUE
AGT	evm.model.000224F_arrow_pilon.6.update	P01019	liver	evm.model.000224F_arrow_pilon.6.update+P01019	8.23134	TRUE
HAO1	MSTRG.14310.update	Q9UJM8	liver	MSTRG.14310.update+Q9UJM8	0.409144	FALSE
CFHR3	evm.model.000556F_arrow_pilon.6.update	Q02985	liver	evm.model.000556F_arrow_pilon.6.update+Q02985	3.36832	FALSE
ANGPTL6	evm.TU.000174F_arrow_pilon.27	Q8NI99	liver	evm.TU.000174F_arrow_pilon.27+Q8NI99	7.44366	TRUE
FGA	evm.TU.000174F_arrow_pilon.27	P02671	liver	evm.TU.000174F_arrow_pilon.27+P02671	7.44366	TRUE
SLC22A1	evm.model.000429F_arrow_pilon.17.update	O15245	liver	evm.model.000429F_arrow_pilon.17.update+O15245	1.75696	FALSE
FGB	evm.TU.000176F_arrow_pilon.38	P02675	liver	evm.TU.000176F_arrow_pilon.38+P02675	0.00493722	FALSE
SLC25A47	evm.model.000146F_arrow_pilon.25.update	Q6Q0C1	liver	evm.model.000146F_arrow_pilon.25.update+Q6Q0C1	3.08648	FALSE
APOF	MSTRG.11914.update	Q13790	liver	MSTRG.11914.update+Q13790	0.0220861	FALSE
UROC1	evm.model.000681F_arrow_pilon.3.update	Q96N76	liver	evm.model.000681F_arrow_pilon.3.update+Q96N76	7.85793	TRUE
FGG	evm.model.000176F_arrow_pilon.37.update	P02679	liver	evm.model.000176F_arrow_pilon.37.update+P02679	0.0995204	FALSE
ORM2	evm.model.000143F_arrow_pilon.14.update	P19652	liver	evm.model.000143F_arrow_pilon.14.update+P19652	0	FALSE
AGXT	evm.model.000634F_arrow_pilon.2.update	P21549	liver	evm.model.000634F_arrow_pilon.2.update+P21549	1.54232	FALSE
CYP1A2	evm.model.000312F_arrow_pilon.26.update	P05177	liver	evm.model.000312F_arrow_pilon.26.update+P05177	0.0768364	FALSE
C9	evm.model.000056F_arrow_pilon.23.update	P02748	liver	evm.model.000056F_arrow_pilon.23.update+P02748	0.94017	FALSE
CFHR1	evm.TU.000064F_arrow_pilon.44	Q03591	liver	evm.TU.000064F_arrow_pilon.44+Q03591	0.0149677	FALSE
HABP2	evm.model.000030F_arrow_pilon.37.update	Q14520	liver	evm.model.000030F_arrow_pilon.37.update+Q14520	0.837961	FALSE
HGFAC	evm.model.000030F_arrow_pilon.37.update	Q04756	liver	evm.model.000030F_arrow_pilon.37.update+Q04756	0.837961	FALSE
F12	evm.model.000030F_arrow_pilon.37.update	P00748	liver	evm.model.000030F_arrow_pilon.37.update+P00748	0.837961	FALSE
APOA5	evm.model.001252F_arrow_pilon.4.update	Q6Q788	liver	evm.model.001252F_arrow_pilon.4.update+Q6Q788	1.79134	FALSE
APOC4	evm.model.000102F_arrow_pilon.12.update	P55056	liver	evm.model.000102F_arrow_pilon.12.update+P55056	0.113811	FALSE
C8A	evm.model.000720F_arrow_pilon.9.update	P07357	liver	evm.model.000720F_arrow_pilon.9.update+P07357	0	FALSE
C6	evm.model.000720F_arrow_pilon.9.update	P13671	liver	evm.model.000720F_arrow_pilon.9.update+P13671	0	FALSE
C8B	evm.model.000720F_arrow_pilon.9.update	P07358	liver	evm.model.000720F_arrow_pilon.9.update+P07358	0	FALSE
ORM1	evm.model.000346F_arrow_pilon.19.update	P02763	liver	evm.model.000346F_arrow_pilon.19.update+P02763	0	FALSE
HRG	evm.model.000015F_arrow_pilon.89.1.update	P04196	liver	evm.model.000015F_arrow_pilon.89.1.update+P04196	7.65265	TRUE
INHBC	evm.model.000009F_arrow_pilon.90.update	P55103	liver	evm.model.000009F_arrow_pilon.90.update+P55103	2.31751	FALSE
INHBE	evm.model.000009F_arrow_pilon.90.update	P58166	liver	evm.model.000009F_arrow_pilon.90.update+P58166	2.31751	FALSE
SLC17A2	evm.model.000104F_arrow_pilon.19.update	O00624	liver	evm.model.000104F_arrow_pilon.19.update+O00624	9.16221	TRUE
PLGLB2	evm.model.000277F_arrow_pilon.28.update	Q02325	liver	evm.model.000277F_arrow_pilon.28.update+Q02325	11.49	TRUE
PLGLB2	evm.model.000277F_arrow_pilon.28.update	Q02325	liver	evm.model.000277F_arrow_pilon.28.update+Q02325	11.49	TRUE
GBP7	evm.TU.000598F_arrow_pilon.3	Q8N8V2	liver	evm.TU.000598F_arrow_pilon.3+Q8N8V2	1.77407	FALSE
RDH16	evm.TU.000082F_arrow_pilon.17	O75452	liver	evm.TU.000082F_arrow_pilon.17+O75452	3.66059	FALSE
HSD17B6	evm.TU.000082F_arrow_pilon.17	O14756	liver	evm.TU.000082F_arrow_pilon.17+O14756	3.66059	FALSE
ALB	evm.model.000048F_arrow_pilon.63.update	P02768	liver	evm.model.000048F_arrow_pilon.63.update+P02768	2.42529	FALSE
SAA4	evm.TU.000207F_arrow_pilon.2	P35542	liver	evm.TU.000207F_arrow_pilon.2+P35542	0.0301766	FALSE
PON1	MSTRG.15899.update	P27169	liver	MSTRG.15899.update+P27169	4.70844	FALSE
APOC2	evm.TU.000142F_arrow_pilon.21	P02655	liver	evm.TU.000142F_arrow_pilon.21+P02655	1.99731	FALSE
CYP8B1	evm.TU.000416F_arrow_pilon.13	Q9UNU6	liver	evm.TU.000416F_arrow_pilon.13+Q9UNU6	0.0320367	FALSE
CYP39A1	evm.TU.000416F_arrow_pilon.13	Q9NYL5	liver	evm.TU.000416F_arrow_pilon.13+Q9NYL5	0.0320367	FALSE
CYP7A1	evm.TU.000416F_arrow_pilon.13	P22680	liver	evm.TU.000416F_arrow_pilon.13+P22680	0.0320367	FALSE
APCS	evm.TU.000003F_arrow_pilon.103	P02743	liver	evm.TU.000003F_arrow_pilon.103+P02743	0.0171832	FALSE
CRP	evm.TU.000003F_arrow_pilon.103	P02741	liver	evm.TU.000003F_arrow_pilon.103+P02741	0.0171832	FALSE
AMBP	evm.TU.000217F_arrow_pilon.12	P02760	liver	evm.TU.000217F_arrow_pilon.12+P02760	0.219868	FALSE
MASP2	evm.TU.000166F_arrow_pilon.17	O00187	liver	evm.TU.000166F_arrow_pilon.17+O00187	0.131647	FALSE
HSD17B13	evm.model.000170F_arrow_pilon.20.update	Q7Z5P4	liver	evm.model.000170F_arrow_pilon.20.update+Q7Z5P4	0.920206	FALSE
SLC38A4	evm.model.000317F_arrow_pilon.14.update	Q969I6	liver	evm.model.000317F_arrow_pilon.14.update+Q969I6	4.4503	FALSE
CPN1	evm.model.000197F_arrow_pilon.49.update	P15169	liver	evm.model.000197F_arrow_pilon.49.update+P15169	0.443292	FALSE
ANG	evm.TU.000207F_arrow_pilon.35	P03950	liver	evm.TU.000207F_arrow_pilon.35+P03950	0	FALSE
TDO2	evm.model.000207F_arrow_pilon.12.update	P48775	liver	evm.model.000207F_arrow_pilon.12.update+P48775	41.0476	TRUE
CCL16	MSTRG.19274.update	O15467	liver	MSTRG.19274.update+O15467	0	FALSE
PGLYRP2	evm.model.000134F_arrow_pilon.36.update	Q96PD5	liver	evm.model.000134F_arrow_pilon.36.update+Q96PD5	0.0555351	FALSE
BAAT	evm.TU.000081F_arrow_pilon.12	Q14032	liver	evm.TU.000081F_arrow_pilon.12+Q14032	1.2859	FALSE
ITIH4	evm.TU.000158F_arrow_pilon.47	Q14624	liver	evm.TU.000158F_arrow_pilon.47+Q14624	0.141223	FALSE
ACOT12	evm.model.000217F_arrow_pilon.18.update	Q8WYK0	liver	evm.model.000217F_arrow_pilon.18.update+Q8WYK0	3.70539	FALSE
CYP3A7	evm.model.000085F_arrow_pilon.2.update	P24462	liver	evm.model.000085F_arrow_pilon.2.update+P24462	0	FALSE
CYP3A43	evm.model.000085F_arrow_pilon.2.update	Q9HB55	liver	evm.model.000085F_arrow_pilon.2.update+Q9HB55	0	FALSE
CYP3A4	evm.model.000085F_arrow_pilon.2.update	P08684	liver	evm.model.000085F_arrow_pilon.2.update+P08684	0	FALSE
SDS	evm.model.000293F_arrow_pilon.2.update	P20132	liver	evm.model.000293F_arrow_pilon.2.update+P20132	0.452801	FALSE
GYS2	evm.model.000102F_arrow_pilon.36.update	P54840	liver	evm.model.000102F_arrow_pilon.36.update+P54840	3.06685	FALSE
C3	evm.model.000085F_arrow_pilon.5.update	P01024	liver	evm.model.000085F_arrow_pilon.5.update+P01024	125.634	TRUE
C5	evm.model.000085F_arrow_pilon.5.update	P01031	liver	evm.model.000085F_arrow_pilon.5.update+P01031	125.634	TRUE
LIPC	evm.model.000090F_arrow_pilon.56.update	P11150	liver	evm.model.000090F_arrow_pilon.56.update+P11150	15.3634	TRUE
CYP26A1	evm.model.000016F_arrow_pilon.98.1.update	O43174	liver	evm.model.000016F_arrow_pilon.98.1.update+O43174	0.0483602	FALSE
APOC3	evm.model.000080F_arrow_pilon.60.update	P02656	liver	evm.model.000080F_arrow_pilon.60.update+P02656	0.22609	FALSE
KLKB1	evm.model.000072F_arrow_pilon.10.update	P03952	liver	evm.model.000072F_arrow_pilon.10.update+P03952	0.0861441	FALSE
SLC22A9	evm.model.000771F_arrow_pilon.5.update	Q8IVM8	liver	evm.model.000771F_arrow_pilon.5.update+Q8IVM8	0.307503	FALSE
SLC22A25	evm.model.000771F_arrow_pilon.5.update	Q6T423	liver	evm.model.000771F_arrow_pilon.5.update+Q6T423	0.307503	FALSE
MAT1A	evm.model.000026F_arrow_pilon.93.update	Q00266	liver	evm.model.000026F_arrow_pilon.93.update+Q00266	28.8441	TRUE
TAT	evm.model.000163F_arrow_pilon.10.update	P17735	liver	evm.model.000163F_arrow_pilon.10.update+P17735	23.3609	TRUE
ATF5	evm.model.000008F_arrow_pilon.115.update	Q9Y2D1	liver	evm.model.000008F_arrow_pilon.115.update+Q9Y2D1	207.972	TRUE
SLC27A5	evm.model.000449F_arrow_pilon.25.update	Q9Y2P5	liver	evm.model.000449F_arrow_pilon.25.update+Q9Y2P5	1.02946	FALSE
PON3	evm.TU.000022F_arrow_pilon.47	Q15166	liver	evm.TU.000022F_arrow_pilon.47+Q15166	0.285544	FALSE
SAA1	evm.TU.001463F_arrow_pilon.1	P0DJI8	liver	evm.TU.001463F_arrow_pilon.1+P0DJI8	0.00353467	FALSE
C8G	evm.TU.000303F_arrow_pilon.15	P07360	liver	evm.TU.000303F_arrow_pilon.15+P07360	0	FALSE
C2	evm.model.000064F_arrow_pilon.38.update	P06681	liver	evm.model.000064F_arrow_pilon.38.update+P06681	0.0592863	FALSE
CFB	evm.model.000064F_arrow_pilon.38.update	P00751	liver	evm.model.000064F_arrow_pilon.38.update+P00751	0.0592863	FALSE
AKR1C4	evm.TU.000455F_arrow_pilon.8	P17516	liver	evm.TU.000455F_arrow_pilon.8+P17516	1.90525	FALSE
GC	evm.model.000092F_arrow_pilon.32.update	P02774	liver	evm.model.000092F_arrow_pilon.32.update+P02774	6.55429	TRUE
NR1I3	evm.model.000255F_arrow_pilon.1.update	Q14994	liver	evm.model.000255F_arrow_pilon.1.update+Q14994	2.94146	FALSE
RBP4	evm.TU.000423F_arrow_pilon.3	P02753	liver	evm.TU.000423F_arrow_pilon.3+P02753	0.421421	FALSE
IL27	evm.model.000390F_arrow_pilon.2.update	Q8NEV9	liver	evm.model.000390F_arrow_pilon.2.update+Q8NEV9	11.9598	TRUE
TFR2	evm.model.000146F_arrow_pilon.37.update	Q9UP52	liver	evm.model.000146F_arrow_pilon.37.update+Q9UP52	0.376625	FALSE
OIT3	evm.model.000506F_arrow_pilon.14.update	Q8WWZ8	liver	evm.model.000506F_arrow_pilon.14.update+Q8WWZ8	0.0124813	FALSE
ABCB11	evm.model.000227F_arrow_pilon.18.update	O95342	liver	evm.model.000227F_arrow_pilon.18.update+O95342	1.93141	FALSE
ANGPTL3	evm.model.000233F_arrow_pilon.17.update	Q9Y5C1	liver	evm.model.000233F_arrow_pilon.17.update+Q9Y5C1	0	FALSE
BCHE	evm.model.000266F_arrow_pilon.21.update	P06276	liver	evm.model.000266F_arrow_pilon.21.update+P06276	1.19401	FALSE
HSD11B1	evm.TU.000231F_arrow_pilon.7	P28845	liver	evm.TU.000231F_arrow_pilon.7+P28845	0	FALSE
SLC2A2	evm.model.000341F_arrow_pilon.12.update	P11168	liver	evm.model.000341F_arrow_pilon.12.update+P11168	17.0123	TRUE
AFM	evm.model.000071F_arrow_pilon.69.update	P43652	liver	evm.model.000071F_arrow_pilon.69.update+P43652	99.3245	TRUE
CCDC152	evm.model.000249F_arrow_pilon.31.update	Q4G0S7	liver	evm.model.000249F_arrow_pilon.31.update+Q4G0S7	2.79382	FALSE
LPA	evm.TU.001067F_arrow_pilon.4	P08519	liver	evm.TU.001067F_arrow_pilon.4+P08519	0.137549	FALSE
PZP	evm.model.000051F_arrow_pilon.32.update	P20742	liver	evm.model.000051F_arrow_pilon.32.update+P20742	0.0852351	FALSE
ANGPTL8	MSTRG.2423.update	Q6UXH0	liver	MSTRG.2423.update+Q6UXH0	0.641264	FALSE
GLYCTK	evm.model.000016F_arrow_pilon.114.update	Q8IVS8	liver	evm.model.000016F_arrow_pilon.114.update+Q8IVS8	0	FALSE
NADK2	evm.model.000195F_arrow_pilon.21.update	Q4G0N4	liver	evm.model.000195F_arrow_pilon.21.update+Q4G0N4	5.81663	TRUE
PLG	evm.model.000033F_arrow_pilon.30.update	P00747	liver	evm.model.000033F_arrow_pilon.30.update+P00747	0.296036	FALSE
AFP	evm.model.000025F_arrow_pilon.94.1.update	P02771	liver	evm.model.000025F_arrow_pilon.94.1.update+P02771	1.3289	FALSE
GLS2	evm.model.000492F_arrow_pilon.12.update	Q9UI32	liver	evm.model.000492F_arrow_pilon.12.update+Q9UI32	8.77876	TRUE
F11	evm.model.000330F_arrow_pilon.1.update	P03951	liver	evm.model.000330F_arrow_pilon.1.update+P03951	2.73096	FALSE
PROZ	evm.model.000330F_arrow_pilon.1.update	P22891	liver	evm.model.000330F_arrow_pilon.1.update+P22891	2.73096	FALSE
TMPRSS6	evm.model.000330F_arrow_pilon.1.update	Q8IU80	liver	evm.model.000330F_arrow_pilon.1.update+Q8IU80	2.73096	FALSE
CFI	evm.model.000330F_arrow_pilon.1.update	P05156	liver	evm.model.000330F_arrow_pilon.1.update+P05156	2.73096	FALSE
CES1	evm.model.000553F_arrow_pilon.3.1.update	P23141	liver	evm.model.000553F_arrow_pilon.3.1.update+P23141	1.98255	FALSE
SLC22A7	evm.TU.000032F_arrow_pilon.10	Q9Y694	liver	evm.TU.000032F_arrow_pilon.10+Q9Y694	0	FALSE
TTC36	evm.model.000113F_arrow_pilon.40.update	A6NLP5	liver	evm.model.000113F_arrow_pilon.40.update+A6NLP5	4.20701	FALSE
AGMO	evm.model.000040F_arrow_pilon.3.update	Q6ZNB7	liver	evm.model.000040F_arrow_pilon.3.update+Q6ZNB7	1.70245	FALSE
APOC1	evm.TU.000036F_arrow_pilon.7	P02654	liver	evm.TU.000036F_arrow_pilon.7+P02654	0.00466567	FALSE
ARID3C	evm.model.000109F_arrow_pilon.5.update	A6NKF2	liver	evm.model.000109F_arrow_pilon.5.update+A6NKF2	9.28994	TRUE
CP	evm.model.000028F_arrow_pilon.70.update	P00450	liver	evm.model.000028F_arrow_pilon.70.update+P00450	13.2918	TRUE
DHODH	evm.model.000181F_arrow_pilon.11.update	Q02127	liver	evm.model.000181F_arrow_pilon.11.update+Q02127	1.86068	FALSE
EVA1A	evm.model.000049F_arrow_pilon.32.update	Q9H8M9	liver	evm.model.000049F_arrow_pilon.32.update+Q9H8M9	1.57849	FALSE
UPB1	evm.model.000323F_arrow_pilon.15.update	Q9UBR1	liver	evm.model.000323F_arrow_pilon.15.update+Q9UBR1	1.45036	FALSE
CYP4A22	evm.TU.000158F_arrow_pilon.38	Q5TCH4	liver	evm.TU.000158F_arrow_pilon.38+Q5TCH4	0.0189051	FALSE
DCXR	evm.model.000074F_arrow_pilon.64.update	Q7Z4W1	liver	evm.model.000074F_arrow_pilon.64.update+Q7Z4W1	1.09744	FALSE
HAAO	evm.TU.000157F_arrow_pilon.13	P46952	liver	evm.TU.000157F_arrow_pilon.13+P46952	8.93368	TRUE
HMGCS2	evm.model.000029F_arrow_pilon.46.update	P54868	liver	evm.model.000029F_arrow_pilon.46.update+P54868	3.21888	FALSE
KNG1	evm.TU.000118F_arrow_pilon.12	P01042	liver	evm.TU.000118F_arrow_pilon.12+P01042	0.00296933	FALSE
MLXIPL	evm.model.000021F_arrow_pilon.63.update	Q9NP71	liver	evm.model.000021F_arrow_pilon.63.update+Q9NP71	6.84591	TRUE
THPO	evm.model.000089F_arrow_pilon.15.update	P40225	liver	evm.model.000089F_arrow_pilon.15.update+P40225	0.238537	FALSE
ACAT2	evm.model.000985F_arrow_pilon.3.update	Q9BWD1	liver	evm.model.000985F_arrow_pilon.3.update+Q9BWD1	20.8732	TRUE
ASL	evm.TU.000488F_arrow_pilon.14	P04424	liver	evm.TU.000488F_arrow_pilon.14+P04424	3.56005	FALSE
BDH1	evm.model.000210F_arrow_pilon.13.update	Q02338	liver	evm.model.000210F_arrow_pilon.13.update+Q02338	9.90429	TRUE
COLEC10	evm.model.000018F_arrow_pilon.37.update	Q9Y6Z7	liver	evm.model.000018F_arrow_pilon.37.update+Q9Y6Z7	0	FALSE
DNAJC25	evm.model.000441F_arrow_pilon.1.update	Q9H1X3	liver	evm.model.000441F_arrow_pilon.1.update+Q9H1X3	4.085	FALSE
EPO	evm.model.000109F_arrow_pilon.29.update	P01588	liver	evm.model.000109F_arrow_pilon.29.update+P01588	9.05407	TRUE
FGL1	evm.model.000014F_arrow_pilon.33.update	Q08830	liver	evm.model.000014F_arrow_pilon.33.update+Q08830	0	FALSE
FTCD	evm.model.000249F_arrow_pilon.11.update	O95954	liver	evm.model.000249F_arrow_pilon.11.update+O95954	6.79538	TRUE
GLTPD2	evm.model.000210F_arrow_pilon.26_evm.model.000210F_arrow_pilon.27.update	A6NH11	liver	evm.model.000210F_arrow_pilon.26_evm.model.000210F_arrow_pilon.27.update+A6NH11	7.7914	TRUE
HPR	evm.TU.000329F_arrow_pilon.19	P00739	liver	evm.TU.000329F_arrow_pilon.19+P00739	0.392583	FALSE
IGFBP1	evm.model.000033F_arrow_pilon.65.update	P08833	liver	evm.model.000033F_arrow_pilon.65.update+P08833	3.56934	FALSE
IL1RAP	evm.TU.000207F_arrow_pilon.28	Q9NPH3	liver	evm.TU.000207F_arrow_pilon.28+Q9NPH3	2.9733	FALSE
KDM8	evm.TU.000279F_arrow_pilon.31	Q8N371	liver	evm.TU.000279F_arrow_pilon.31+Q8N371	0	FALSE
PCSK9	evm.model.000342F_arrow_pilon.9.update	Q8NBP7	liver	evm.model.000342F_arrow_pilon.9.update+Q8NBP7	6.90512	TRUE
ZGPAT	evm.model.000023F_arrow_pilon.8.update	Q8N5A5	liver	evm.model.000023F_arrow_pilon.8.update+Q8N5A5	3.65674	FALSE
A1CF	evm.model.000423F_arrow_pilon.6.update	Q9NQ94	liver	evm.model.000423F_arrow_pilon.6.update+Q9NQ94	0.0967439	FALSE
AADAT	MSTRG.8150.update	Q8N5Z0	liver	MSTRG.8150.update+Q8N5Z0	2.58281	FALSE
ABCC6	evm.model.000087F_arrow_pilon.57.update	O95255	liver	evm.model.000087F_arrow_pilon.57.update+O95255	13.7237	TRUE
ADAMTS13	evm.model.000312F_arrow_pilon.10.update	Q76LX8	liver	evm.model.000312F_arrow_pilon.10.update+Q76LX8	12.3062	TRUE
APOA1	evm.model.000351F_arrow_pilon.23.update	P02647	liver	evm.model.000351F_arrow_pilon.23.update+P02647	1.36175	FALSE
C1S	evm.TU.000166F_arrow_pilon.22	P09871	liver	evm.TU.000166F_arrow_pilon.22+P09871	0.00261256	FALSE
CPS1	evm.model.000525F_arrow_pilon.9.update	P31327	liver	evm.model.000525F_arrow_pilon.9.update+P31327	193.002	TRUE
CXCL2	evm.TU.000014F_arrow_pilon.135	P19875	liver	evm.TU.000014F_arrow_pilon.135+P19875	0.296987	FALSE
DECR2	MSTRG.15566.update	Q9NUI1	liver	MSTRG.15566.update+Q9NUI1	0.0749241	FALSE
GCHFR	evm.TU.000217F_arrow_pilon.41	P30047	liver	evm.TU.000217F_arrow_pilon.41+P30047	24.9047	TRUE
GGCX	evm.model.000025F_arrow_pilon.67.update	P38435	liver	evm.model.000025F_arrow_pilon.67.update+P38435	2.69908	FALSE
GLDC	evm.model.000153F_arrow_pilon.37.update	P23378	liver	evm.model.000153F_arrow_pilon.37.update+P23378	25.1417	TRUE
GPLD1	evm.TU.000246F_arrow_pilon.43	P80108	liver	evm.TU.000246F_arrow_pilon.43+P80108	3.94451	FALSE
GSTZ1	evm.model.000043F_arrow_pilon.30.update	O43708	liver	evm.model.000043F_arrow_pilon.30.update+O43708	2.96421	FALSE
HAMP	evm.model.000339F_arrow_pilon.13.update	P81172	liver	evm.model.000339F_arrow_pilon.13.update+P81172	8.65478	TRUE
HPD	evm.model.000058F_arrow_pilon.45.update	P32754	liver	evm.model.000058F_arrow_pilon.45.update+P32754	12.0993	TRUE
INSIG1	evm.model.000218F_arrow_pilon.10.update	O15503	liver	evm.model.000218F_arrow_pilon.10.update+O15503	0	FALSE
LCAT	evm.TU.000028F_arrow_pilon.39	P04180	liver	evm.TU.000028F_arrow_pilon.39+P04180	4.57142	FALSE
MTHFS	MSTRG.13617.update	P49914	liver	MSTRG.13617.update+P49914	4.52675	FALSE
OSGIN1	evm.model.000885F_arrow_pilon.1.update	Q9UJX0	liver	evm.model.000885F_arrow_pilon.1.update+Q9UJX0	1.42325	FALSE
PECR	MSTRG.15565.update	Q9BY49	liver	MSTRG.15565.update+Q9BY49	0.263769	FALSE
PNPLA3	evm.model.000178F_arrow_pilon.38.update	Q9NST1	liver	evm.model.000178F_arrow_pilon.38.update+Q9NST1	6.16443	TRUE
SHBG	evm.model.000142F_arrow_pilon.26.1.update	P04278	liver	evm.model.000142F_arrow_pilon.26.1.update+P04278	1.33583	FALSE
SLC25A13	evm.model.000041F_arrow_pilon.53.update	Q9UJS0	liver	evm.model.000041F_arrow_pilon.53.update+Q9UJS0	4.4128	FALSE
SMLR1	evm.TU.000133F_arrow_pilon.2	H3BR10	liver	evm.TU.000133F_arrow_pilon.2+H3BR10	4.3515	FALSE
SULT2A1	evm.TU.000886F_arrow_pilon.10	Q06520	liver	evm.TU.000886F_arrow_pilon.10+Q06520	0.172361	FALSE
TLCD4	evm.TU.000025F_arrow_pilon.83	Q96MV1	liver	evm.TU.000025F_arrow_pilon.83+Q96MV1	7.11362	TRUE
TMEM176B	evm.model.000668F_arrow_pilon.12.update	Q3YBM2	liver	evm.model.000668F_arrow_pilon.12.update+Q3YBM2	12.0405	TRUE
ACOX2	evm.model.000583F_arrow_pilon.14.update	Q99424	liver	evm.model.000583F_arrow_pilon.14.update+Q99424	9.31899	TRUE
APOM	evm.TU.000089F_arrow_pilon.43	O95445	liver	evm.TU.000089F_arrow_pilon.43+O95445	0.330558	FALSE
ARG1	evm.model.000096F_arrow_pilon.32.update	P05089	liver	evm.model.000096F_arrow_pilon.32.update+P05089	4.6195	FALSE
CRHBP	evm.model.000259F_arrow_pilon.45.update	P24387	liver	evm.model.000259F_arrow_pilon.45.update+P24387	3.97844	FALSE
DNAJC22	evm.model.000057F_arrow_pilon.4.update	Q8N4W6	liver	evm.model.000057F_arrow_pilon.4.update+Q8N4W6	4.01547	FALSE
FCN2	evm.model.000014F_arrow_pilon.34.update	Q15485	liver	evm.model.000014F_arrow_pilon.34.update+Q15485	0	FALSE
FUOM	evm.model.000055F_arrow_pilon.9.update	A2VDF0	liver	evm.model.000055F_arrow_pilon.9.update+A2VDF0	11.752	TRUE
GAS2	evm.model.000525F_arrow_pilon.23.update	O43903	liver	evm.model.000525F_arrow_pilon.23.update+O43903	3.61147	FALSE
GLYATL1	MSTRG.17660.update	Q969I3	liver	MSTRG.17660.update+Q969I3	33.368	TRUE
GOLT1A	evm.model.000089F_arrow_pilon.20.1.update	Q6ZVE7	liver	evm.model.000089F_arrow_pilon.20.1.update+Q6ZVE7	12.879	TRUE
LEPR	evm.model.000025F_arrow_pilon.15.update	P48357	liver	evm.model.000025F_arrow_pilon.15.update+P48357	0.0152543	FALSE
LIME1	evm.model.000302F_arrow_pilon.13.update	Q9H400	liver	evm.model.000302F_arrow_pilon.13.update+Q9H400	0.477666	FALSE
OAF	evm.TU.000193F_arrow_pilon.17	Q86UD1	liver	evm.TU.000193F_arrow_pilon.17+Q86UD1	3.9522	FALSE
RNASE4	evm.model.000658F_arrow_pilon.6.update	P34096	liver	evm.model.000658F_arrow_pilon.6.update+P34096	0.301734	FALSE
SFTPD	evm.model.000837F_arrow_pilon.2.update	P35247	lung	evm.model.000837F_arrow_pilon.2.update+P35247	2.8237	FALSE
AGER	evm.model.000345F_arrow_pilon.17.update	Q15109	lung	evm.model.000345F_arrow_pilon.17.update+Q15109	26.1257	TRUE
HTR3C	evm.TU.000055F_arrow_pilon.31	Q8WXA8	lung	evm.TU.000055F_arrow_pilon.31+Q8WXA8	0.01954	FALSE
SLC34A2	evm.model.000066F_arrow_pilon.72.update	O95436	lung	evm.model.000066F_arrow_pilon.72.update+O95436	0	FALSE
NAPSA	evm.model.000070F_arrow_pilon.46.update	O96009	lung	evm.model.000070F_arrow_pilon.46.update+O96009	36.2686	TRUE
SFTPA1	evm.model.000018F_arrow_pilon.37.update	Q8IWL2	lung	evm.model.000018F_arrow_pilon.37.update+Q8IWL2	0	FALSE
SFTPA2	evm.model.000018F_arrow_pilon.37.update	Q8IWL1	lung	evm.model.000018F_arrow_pilon.37.update+Q8IWL1	0	FALSE
SFTPC	evm.model.000119F_arrow_pilon.32.update	P11686	lung	evm.model.000119F_arrow_pilon.32.update+P11686	10.8476	TRUE
SCGB3A2	evm.model.000062F_arrow_pilon.35.update	Q96PL1	lung	evm.model.000062F_arrow_pilon.35.update+Q96PL1	3.03144	FALSE
SFTPB	evm.TU.000409F_arrow_pilon.13	P07988	lung	evm.TU.000409F_arrow_pilon.13+P07988	5.34325	TRUE
MS4A15	evm.model.000001F_arrow_pilon.75.update	Q8N5U1	lung	evm.model.000001F_arrow_pilon.75.update+Q8N5U1	31.4484	TRUE
RTKN2	evm.model.000197F_arrow_pilon.52.1.update	Q8IZC4	lung	evm.model.000197F_arrow_pilon.52.1.update+Q8IZC4	3.72573	FALSE
SCGB1A1	evm.model.000132F_arrow_pilon.20.update	P11684	lung	evm.model.000132F_arrow_pilon.20.update+P11684	0	FALSE
LAMP3	evm.model.000266F_arrow_pilon.7.update	Q9UQV4	lung	evm.model.000266F_arrow_pilon.7.update+Q9UQV4	86.1958	TRUE
CCL18	evm.TU.000019F_arrow_pilon.74	P55774	lung	evm.TU.000019F_arrow_pilon.74+P55774	0.222147	FALSE
LRRK2	evm.model.000144F_arrow_pilon.10.update	Q5S007	lung	evm.model.000144F_arrow_pilon.10.update+Q5S007	2.93855	FALSE
MSR1	evm.model.000118F_arrow_pilon.39.update	P21757	lung	evm.model.000118F_arrow_pilon.39.update+P21757	0.228914	FALSE
CYP2U1	evm.model.000435F_arrow_pilon.7.update	Q7Z449	lymphoid	evm.model.000435F_arrow_pilon.7.update+Q7Z449	0.604842	FALSE
GZMK	evm.model.000208F_arrow_pilon.32.update	P49863	lymphoid	evm.model.000208F_arrow_pilon.32.update+P49863	0.015887	FALSE
LY75	evm.TU.000096F_arrow_pilon.6	O60449	lymphoid	evm.TU.000096F_arrow_pilon.6+O60449	0.204824	FALSE
CCR9	evm.model.000046F_arrow_pilon.4.update	P51686	lymphoid	evm.model.000046F_arrow_pilon.4.update+P51686	3.26322	FALSE
CCR8	evm.model.000046F_arrow_pilon.4.update	P51685	lymphoid	evm.model.000046F_arrow_pilon.4.update+P51685	3.26322	FALSE
CCR6	evm.model.000046F_arrow_pilon.4.update	P51684	lymphoid	evm.model.000046F_arrow_pilon.4.update+P51684	3.26322	FALSE
OR5AK2	evm.model.000004F_arrow_pilon.136.update	Q8NH90	lymphoid	evm.model.000004F_arrow_pilon.136.update+Q8NH90	0.0217133	FALSE
TRAV8-1	evm.model.000162F_arrow_pilon.19.update	A0A0A6YYK1	lymphoid	evm.model.000162F_arrow_pilon.19.update+A0A0A6YYK1	0	FALSE
SLAMF1	evm.model.000938F_arrow_pilon.11.update	Q13291	lymphoid	evm.model.000938F_arrow_pilon.11.update+Q13291	0	FALSE
FCRL5	evm.model.000345F_arrow_pilon.17.update	Q96RD9	lymphoid	evm.model.000345F_arrow_pilon.17.update+Q96RD9	26.1257	TRUE
TRAV27	evm.model.000345F_arrow_pilon.17.update	A0A087WT01	lymphoid	evm.model.000345F_arrow_pilon.17.update+A0A087WT01	26.1257	TRUE
TRAV9-2	evm.model.000345F_arrow_pilon.17.update	A0A087WT02	lymphoid	evm.model.000345F_arrow_pilon.17.update+A0A087WT02	26.1257	TRUE
TRAV4	evm.model.000345F_arrow_pilon.17.update	A0A0B4J268	lymphoid	evm.model.000345F_arrow_pilon.17.update+A0A0B4J268	26.1257	TRUE
FCRL4	evm.model.000345F_arrow_pilon.17.update	Q96PJ5	lymphoid	evm.model.000345F_arrow_pilon.17.update+Q96PJ5	26.1257	TRUE
TRBV4-1	evm.model.000345F_arrow_pilon.17.update	A0A577	lymphoid	evm.model.000345F_arrow_pilon.17.update+A0A577	26.1257	TRUE
FCRL3	evm.model.000345F_arrow_pilon.17.update	Q96P31	lymphoid	evm.model.000345F_arrow_pilon.17.update+Q96P31	26.1257	TRUE
TRBV25-1	evm.model.000345F_arrow_pilon.17.update	A0A075B6N4	lymphoid	evm.model.000345F_arrow_pilon.17.update+A0A075B6N4	26.1257	TRUE
TRAV40	evm.model.000345F_arrow_pilon.17.update	A0A0B4J280	lymphoid	evm.model.000345F_arrow_pilon.17.update+A0A0B4J280	26.1257	TRUE
TRAV10	evm.model.000345F_arrow_pilon.17.update	A0A0B4J240	lymphoid	evm.model.000345F_arrow_pilon.17.update+A0A0B4J240	26.1257	TRUE
LILRA1	evm.model.000003F_arrow_pilon.58.update	O75019	lymphoid	evm.model.000003F_arrow_pilon.58.update+O75019	9.70057	TRUE
GPR174	evm.model.000001F_arrow_pilon.86.1.update	Q9BXC1	lymphoid	evm.model.000001F_arrow_pilon.86.1.update+Q9BXC1	0.0991159	FALSE
CR2	evm.TU.000006F_arrow_pilon.10	P20023	lymphoid	evm.TU.000006F_arrow_pilon.10+P20023	0.283951	FALSE
KRT9	evm.model.000087F_arrow_pilon.3.update	P35527	lymphoid	evm.model.000087F_arrow_pilon.3.update+P35527	81.4511	TRUE
TRAV13-1	evm.model.000108F_arrow_pilon.47.update	A0A0B4J241	lymphoid	evm.model.000108F_arrow_pilon.47.update+A0A0B4J241	10.0749	TRUE
TRBV11-3	evm.model.000015F_arrow_pilon.45.update	A0A5A6	lymphoid	evm.model.000015F_arrow_pilon.45.update+A0A5A6	1.30869	FALSE
TRBV11-1	evm.model.000015F_arrow_pilon.45.update	A0A0K0K1C0	lymphoid	evm.model.000015F_arrow_pilon.45.update+A0A0K0K1C0	1.30869	FALSE
TRAV16	evm.model.000015F_arrow_pilon.45.update	A0A0A6YYK6	lymphoid	evm.model.000015F_arrow_pilon.45.update+A0A0A6YYK6	1.30869	FALSE
KLHL6	evm.model.000199F_arrow_pilon.18.update	Q8WZ60	lymphoid	evm.model.000199F_arrow_pilon.18.update+Q8WZ60	7.78511	TRUE
TRAV12-2	evm.model.000018F_arrow_pilon.13.update	A0A075B6T6	lymphoid	evm.model.000018F_arrow_pilon.13.update+A0A075B6T6	0.000301	FALSE
RGS13	evm.model.000031F_arrow_pilon.62.update	O14921	lymphoid	evm.model.000031F_arrow_pilon.62.update+O14921	6.77735	TRUE
ITGAD	evm.TU.000001F_arrow_pilon.151	Q13349	lymphoid	evm.TU.000001F_arrow_pilon.151+Q13349	3.37341	FALSE
ITK	evm.model.001388F_arrow_pilon.1.update	Q08881	lymphoid	evm.model.001388F_arrow_pilon.1.update+Q08881	4.05317	FALSE
TRAV25	evm.TU.000026F_arrow_pilon.70	A0A0B4J276	lymphoid	evm.TU.000026F_arrow_pilon.70+A0A0B4J276	0.774362	FALSE
TRAV24	evm.model.000018F_arrow_pilon.14.update	A0A0B4J272	lymphoid	evm.model.000018F_arrow_pilon.14.update+A0A0B4J272	4.00275	FALSE
TRBV20-1	evm.model.000018F_arrow_pilon.14.update	A0A075B6N2	lymphoid	evm.model.000018F_arrow_pilon.14.update+A0A075B6N2	4.00275	FALSE
SLAMF6	evm.model.000018F_arrow_pilon.14.update	Q96DU3	lymphoid	evm.model.000018F_arrow_pilon.14.update+Q96DU3	4.00275	FALSE
TRDV1	evm.model.000156F_arrow_pilon.15.update	A0A1B0GX56	lymphoid	evm.model.000156F_arrow_pilon.15.update+A0A1B0GX56	52.1849	TRUE
MS4A1	evm.model.000137F_arrow_pilon.33.update	P11836	lymphoid	evm.model.000137F_arrow_pilon.33.update+P11836	26	TRUE
CD72	evm.TU.000095F_arrow_pilon.42	P21854	lymphoid	evm.TU.000095F_arrow_pilon.42+P21854	0.030312	FALSE
FCRLA	evm.model.000047F_arrow_pilon.35.update	Q7L513	lymphoid	evm.model.000047F_arrow_pilon.35.update+Q7L513	3.56823	FALSE
TRAV17	evm.model.000047F_arrow_pilon.35.update	A0A0B4J275	lymphoid	evm.model.000047F_arrow_pilon.35.update+A0A0B4J275	3.56823	FALSE
TRBV2	evm.model.000047F_arrow_pilon.35.update	A0A1B0GX68	lymphoid	evm.model.000047F_arrow_pilon.35.update+A0A1B0GX68	3.56823	FALSE
TRAV21	evm.model.000047F_arrow_pilon.35.update	A0A0B4J279	lymphoid	evm.model.000047F_arrow_pilon.35.update+A0A0B4J279	3.56823	FALSE
CD8A	evm.model.000056F_arrow_pilon.28_evm.model.000056F_arrow_pilon.29.update	P01732	lymphoid	evm.model.000056F_arrow_pilon.28_evm.model.000056F_arrow_pilon.29.update+P01732	5.72918	TRUE
SERPINA9	evm.model.000224F_arrow_pilon.6.update	Q86WD7	lymphoid	evm.model.000224F_arrow_pilon.6.update+Q86WD7	8.23134	TRUE
TMIGD2	evm.TU.000142F_arrow_pilon.21	Q96BF3	lymphoid	evm.TU.000142F_arrow_pilon.21+Q96BF3	1.99731	FALSE
TCL1A	evm.model.000026F_arrow_pilon.93.update	P56279	lymphoid	evm.model.000026F_arrow_pilon.93.update+P56279	28.8441	TRUE
CD1B	evm.model.000116F_arrow_pilon.28.update	P29016	lymphoid	evm.model.000116F_arrow_pilon.28.update+P29016	8.95829	TRUE
ARL5C	evm.model.000116F_arrow_pilon.28.update	A6NH57	lymphoid	evm.model.000116F_arrow_pilon.28.update+A6NH57	8.95829	TRUE
PSMB11	evm.model.000148F_arrow_pilon.12.update	A5LHX3	lymphoid	evm.model.000148F_arrow_pilon.12.update+A5LHX3	39.1187	TRUE
RAG1	evm.model.000035F_arrow_pilon.43.update	P15918	lymphoid	evm.model.000035F_arrow_pilon.43.update+P15918	0.143238	FALSE
TRBV12-5	evm.model.000125F_arrow_pilon.18.update	A0A1B0GX78	lymphoid	evm.model.000125F_arrow_pilon.18.update+A0A1B0GX78	0.00840189	FALSE
CD1E	evm.TU.000013F_arrow_pilon.39	P15812	lymphoid	evm.TU.000013F_arrow_pilon.39+P15812	4.00928	FALSE
PRSS16	evm.model.000492F_arrow_pilon.8.update	Q9NQE7	lymphoid	evm.model.000492F_arrow_pilon.8.update+Q9NQE7	6.06136	TRUE
SH2D1A	evm.model.000897F_arrow_pilon.4.update	O60880	lymphoid	evm.model.000897F_arrow_pilon.4.update+O60880	8.74831	TRUE
TRBV6-1	evm.model.000060F_arrow_pilon.43.update	A0A0K0K1D8	lymphoid	evm.model.000060F_arrow_pilon.43.update+A0A0K0K1D8	1.60452	FALSE
TRBV14	evm.model.000060F_arrow_pilon.38.update	A0A5B0	lymphoid	evm.model.000060F_arrow_pilon.38.update+A0A5B0	26.6576	TRUE
TRBV12-3	evm.model.000074F_arrow_pilon.58.update	P01733	lymphoid	evm.model.000074F_arrow_pilon.58.update+P01733	15.0125	TRUE
TRBV12-4	evm.model.000074F_arrow_pilon.58.update	A0A0B4J2E0	lymphoid	evm.model.000074F_arrow_pilon.58.update+A0A0B4J2E0	15.0125	TRUE
TRAV41	evm.TU.000271F_arrow_pilon.17	A0A0B4J266	lymphoid	evm.TU.000271F_arrow_pilon.17+A0A0B4J266	1.38062	FALSE
PTCRA	evm.model.000009F_arrow_pilon.46.update	Q6ISU1	lymphoid	evm.model.000009F_arrow_pilon.46.update+Q6ISU1	8.76488	TRUE
TRBV28	evm.model.000080F_arrow_pilon.25.update	A0A5B6	lymphoid	evm.model.000080F_arrow_pilon.25.update+A0A5B6	3.92306	FALSE
TRBV10-3	evm.model.000616F_arrow_pilon.8.update	A0A0K0K1G6	lymphoid	evm.model.000616F_arrow_pilon.8.update+A0A0K0K1G6	5.46662	TRUE
CD3D	evm.TU.000099F_arrow_pilon.36	P04234	lymphoid	evm.TU.000099F_arrow_pilon.36+P04234	2.94416	FALSE
TRAV26-2	evm.model.000097F_arrow_pilon.24.update	A0A0B4J265	lymphoid	evm.model.000097F_arrow_pilon.24.update+A0A0B4J265	1.82972	FALSE
TRAT1	evm.model.000224F_arrow_pilon.5.update	Q6PIZ9	lymphoid	evm.model.000224F_arrow_pilon.5.update+Q6PIZ9	22.0306	TRUE
TRAV13-2	evm.model.000071F_arrow_pilon.47.update	A0A0B4J235	lymphoid	evm.model.000071F_arrow_pilon.47.update+A0A0B4J235	0.0301358	FALSE
PLA2G2E	evm.model.000419F_arrow_pilon.2.update	Q9NZK7	lymphoid	evm.model.000419F_arrow_pilon.2.update+Q9NZK7	0.027688	FALSE
PLA2G2D	evm.model.000419F_arrow_pilon.2.update	Q9UNK4	lymphoid	evm.model.000419F_arrow_pilon.2.update+Q9UNK4	0.027688	FALSE
TRBV5-1	evm.model.000013F_arrow_pilon.19.update	A0A578	lymphoid	evm.model.000013F_arrow_pilon.19.update+A0A578	3.10338	FALSE
TRBV18	evm.model.000393F_arrow_pilon.17.update	A0A087X0M5	lymphoid	evm.model.000393F_arrow_pilon.17.update+A0A087X0M5	5.47305	TRUE
TRBV5-5	evm.model.000393F_arrow_pilon.17.update	A0A597	lymphoid	evm.model.000393F_arrow_pilon.17.update+A0A597	5.47305	TRUE
TRBV3-1	evm.TU.000791F_arrow_pilon.5	A0A576	lymphoid	evm.TU.000791F_arrow_pilon.5+A0A576	0.11666	FALSE
TRBV19	evm.TU.000791F_arrow_pilon.5	A0A075B6N1	lymphoid	evm.TU.000791F_arrow_pilon.5+A0A075B6N1	0.11666	FALSE
TRAV2	evm.model.000016F_arrow_pilon.35.update	A0A0B4J234	lymphoid	evm.model.000016F_arrow_pilon.35.update+A0A0B4J234	14.353	TRUE
KIR2DL4	evm.model.000144F_arrow_pilon.8.update	Q99706	lymphoid	evm.model.000144F_arrow_pilon.8.update+Q99706	4.6439	FALSE
TRAV22	evm.model.000144F_arrow_pilon.8.update	A0A0B4J277	lymphoid	evm.model.000144F_arrow_pilon.8.update+A0A0B4J277	4.6439	FALSE
TRBV13	evm.model.000063F_arrow_pilon.9.update	A0A0A6YYD4	lymphoid	evm.model.000063F_arrow_pilon.9.update+A0A0A6YYD4	4.1652	FALSE
LEF1	evm.model.000298F_arrow_pilon.5.update	Q9UJU2	lymphoid	evm.model.000298F_arrow_pilon.5.update+Q9UJU2	3.03171	FALSE
TCF7	evm.model.000298F_arrow_pilon.5.update	P36402	lymphoid	evm.model.000298F_arrow_pilon.5.update+P36402	3.03171	FALSE
TRAV34	evm.model.000518F_arrow_pilon.6.update	A0A0B4J273	lymphoid	evm.model.000518F_arrow_pilon.6.update+A0A0B4J273	1.67369	FALSE
TRBV5-6	evm.model.000207F_arrow_pilon.29.update	A0A599	lymphoid	evm.model.000207F_arrow_pilon.29.update+A0A599	13.7013	TRUE
GRAP2	evm.model.000010F_arrow_pilon.102.1.update	O75791	lymphoid	evm.model.000010F_arrow_pilon.102.1.update+O75791	26.2744	TRUE
TBATA	evm.model.000605F_arrow_pilon.2.update	Q96M53	lymphoid	evm.model.000605F_arrow_pilon.2.update+Q96M53	12.7368	TRUE
TRAV36DV7	evm.TU.000045F_arrow_pilon.25	A0A075B6V5	lymphoid	evm.TU.000045F_arrow_pilon.25+A0A075B6V5	1.55963	FALSE
CD3E	evm.model.000104F_arrow_pilon.2.update	P07766	lymphoid	evm.model.000104F_arrow_pilon.2.update+P07766	4.57293	FALSE
TRAV39	evm.model.000269F_arrow_pilon.15.update	A0A0B4J263	lymphoid	evm.model.000269F_arrow_pilon.15.update+A0A0B4J263	1.39069	FALSE
LCK	evm.model.000127F_arrow_pilon.5.update	P06239	lymphoid	evm.model.000127F_arrow_pilon.5.update+P06239	60.25	TRUE
TRBV7-6	evm.model.000222F_arrow_pilon.38.update	A0A1B0GX31	lymphoid	evm.model.000222F_arrow_pilon.38.update+A0A1B0GX31	5.45279	TRUE
TRAV12-1	evm.model.000222F_arrow_pilon.38.update	A0A0B4J245	lymphoid	evm.model.000222F_arrow_pilon.38.update+A0A0B4J245	5.45279	TRUE
TRBV7-7	evm.model.000222F_arrow_pilon.38.update	A0A0K0K1E9	lymphoid	evm.model.000222F_arrow_pilon.38.update+A0A0K0K1E9	5.45279	TRUE
CD8B	evm.model.000010F_arrow_pilon.85.update	P10966	lymphoid	evm.model.000010F_arrow_pilon.85.update+P10966	2.64088	FALSE
LCE3C	evm.model.000379F_arrow_pilon.18.update	Q5T5A8	lymphoid	evm.model.000379F_arrow_pilon.18.update+Q5T5A8	2.46237	FALSE
SPIC	evm.model.000278F_arrow_pilon.7.update	Q8N5J4	lymphoid	evm.model.000278F_arrow_pilon.7.update+Q8N5J4	7.28712	TRUE
TRBV27	evm.TU.000178F_arrow_pilon.8	A0A0K0K1C4	lymphoid	evm.TU.000178F_arrow_pilon.8+A0A0K0K1C4	2.70166	FALSE
IGHG4	evm.model.000021F_arrow_pilon.76.update	P01861	lymphoid	evm.model.000021F_arrow_pilon.76.update+P01861	0.912876	FALSE
TRAV8-3	evm.model.000021F_arrow_pilon.76.update	A0A0A6YYJ7	lymphoid	evm.model.000021F_arrow_pilon.76.update+A0A0A6YYJ7	0.912876	FALSE
IGHG2	evm.model.000021F_arrow_pilon.76.update	P01859	lymphoid	evm.model.000021F_arrow_pilon.76.update+P01859	0.912876	FALSE
TRAV1-1	evm.model.000183F_arrow_pilon.28.update	A0A0B4J248	lymphoid	evm.model.000183F_arrow_pilon.28.update+A0A0B4J248	0.0695028	FALSE
TRAV29DV5	evm.model.000163F_arrow_pilon.18.update	P04437	lymphoid	evm.model.000163F_arrow_pilon.18.update+P04437	7.46265	TRUE
TRBJ1-3	evm.model.000038F_arrow_pilon.44.update	A0A0J9YWP8	lymphoid	evm.model.000038F_arrow_pilon.44.update+A0A0J9YWP8	6.61547	TRUE
TRBV10-1	evm.TU.000325F_arrow_pilon.4	A0A0K0K1A3	lymphoid	evm.TU.000325F_arrow_pilon.4+A0A0K0K1A3	2.86703	FALSE
TRBV4-2	evm.model.000201F_arrow_pilon.48.update	A0A539	lymphoid	evm.model.000201F_arrow_pilon.48.update+A0A539	7.41123	TRUE
TRBV7-9	evm.model.000269F_arrow_pilon.17.update	P04435	lymphoid	evm.model.000269F_arrow_pilon.17.update+P04435	4.23965	FALSE
CD1A	evm.model.000846F_arrow_pilon.11.update	P06126	lymphoid	evm.model.000846F_arrow_pilon.11.update+P06126	0.23685	FALSE
DNTT	evm.model.000080F_arrow_pilon.35.update	P04053	lymphoid	evm.model.000080F_arrow_pilon.35.update+P04053	3.1178	FALSE
LCE3A	evm.model.000260F_arrow_pilon.31.update	Q5TA76	lymphoid	evm.model.000260F_arrow_pilon.31.update+Q5TA76	17.5902	TRUE
TRAV18	evm.model.000376F_arrow_pilon.25.update	A0A075B6X5	lymphoid	evm.model.000376F_arrow_pilon.25.update+A0A075B6X5	9.92314	TRUE
IGHD	evm.model.000376F_arrow_pilon.25.update	P01880	lymphoid	evm.model.000376F_arrow_pilon.25.update+P01880	9.92314	TRUE
TRAV23DV6	evm.model.000092F_arrow_pilon.58.update	A0A075B6W5	lymphoid	evm.model.000092F_arrow_pilon.58.update+A0A075B6W5	0.00530678	FALSE
TRAV8-4	evm.model.000348F_arrow_pilon.5.update	P01737	lymphoid	evm.model.000348F_arrow_pilon.5.update+P01737	2.62673	FALSE
TRAV8-6	evm.TU.000144F_arrow_pilon.20	A0A0B4J262	lymphoid	evm.TU.000144F_arrow_pilon.20+A0A0B4J262	0.127979	FALSE
CD1C	evm.model.000049F_arrow_pilon.15.update	P29017	lymphoid	evm.model.000049F_arrow_pilon.15.update+P29017	4.84878	FALSE
TRAV19	evm.model.000115F_arrow_pilon.21.update	A0A0A6YYK7	lymphoid	evm.model.000115F_arrow_pilon.21.update+A0A0A6YYK7	4.03392	FALSE
TRAV38-2DV8	evm.model.000115F_arrow_pilon.21.update	A0JD32	lymphoid	evm.model.000115F_arrow_pilon.21.update+A0JD32	4.03392	FALSE
TRBJ1-4	evm.model.000111F_arrow_pilon.49.update	A0A0J9YXG5	lymphoid	evm.model.000111F_arrow_pilon.49.update+A0A0J9YXG5	16.3925	TRUE
TRBV6-5	evm.model.000414F_arrow_pilon.1.update	A0A0K0K1A5	lymphoid	evm.model.000414F_arrow_pilon.1.update+A0A0K0K1A5	3.6917	FALSE
TTC24	evm.model.000150F_arrow_pilon.45.update	A2A3L6	lymphoid	evm.model.000150F_arrow_pilon.45.update+A2A3L6	4.12329	FALSE
AICDA	evm.model.000087F_arrow_pilon.27.update	Q9GZX7	lymphoid	evm.model.000087F_arrow_pilon.27.update+Q9GZX7	48.9809	TRUE
CTSV	evm.model.000015F_arrow_pilon.17.update	O60911	lymphoid	evm.model.000015F_arrow_pilon.17.update+O60911	37.3855	TRUE
CXCL9	evm.model.000131F_arrow_pilon.26.update	Q07325	lymphoid	evm.model.000131F_arrow_pilon.26.update+Q07325	0.939461	FALSE
THEMIS	evm.TU.000043F_arrow_pilon.37	Q8N1K5	lymphoid	evm.TU.000043F_arrow_pilon.37+Q8N1K5	14.598	TRUE
LILRA4	evm.model.000040F_arrow_pilon.56.update	P59901	lymphoid	evm.model.000040F_arrow_pilon.56.update+P59901	94.7928	TRUE
TRAV12-3	evm.model.000040F_arrow_pilon.56.update	A0A0B4J271	lymphoid	evm.model.000040F_arrow_pilon.56.update+A0A0B4J271	94.7928	TRUE
TRAV14DV4	evm.model.000836F_arrow_pilon.3.update	A0A0A6YYC5	lymphoid	evm.model.000836F_arrow_pilon.3.update+A0A0A6YYC5	3.28126	FALSE
TRBV30	evm.model.000207F_arrow_pilon.38.update	A0A0K0K1B3	lymphoid	evm.model.000207F_arrow_pilon.38.update+A0A0K0K1B3	15.2054	TRUE
BTLA	evm.model.000001F_arrow_pilon.156.1.update	Q7Z6A9	lymphoid	evm.model.000001F_arrow_pilon.156.1.update+Q7Z6A9	18.4835	TRUE
CD2	evm.TU.000152F_arrow_pilon.9	P06729	lymphoid	evm.TU.000152F_arrow_pilon.9+P06729	8.07079	TRUE
CD3G	evm.model.000378F_arrow_pilon.14.update	P09693	lymphoid	evm.model.000378F_arrow_pilon.14.update+P09693	7.11167	TRUE
FAM9C	evm.model.000067F_arrow_pilon.21.update	Q8IZT9	lymphoid	evm.model.000067F_arrow_pilon.21.update+Q8IZT9	2.42486	FALSE
TRAV8-2	evm.model.000010F_arrow_pilon.8.update	A0A0B4J237	lymphoid	evm.model.000010F_arrow_pilon.8.update+A0A0B4J237	5.40182	TRUE
CXCL13	evm.model.000021F_arrow_pilon.84.update	O43927	lymphoid	evm.model.000021F_arrow_pilon.84.update+O43927	1.63718	FALSE
TRAV5	evm.model.000170F_arrow_pilon.9.update	A0A0B4J249	lymphoid	evm.model.000170F_arrow_pilon.9.update+A0A0B4J249	0.170571	FALSE
TRAV6	evm.model.000170F_arrow_pilon.9.update	A0A075B6T7	lymphoid	evm.model.000170F_arrow_pilon.9.update+A0A075B6T7	0.170571	FALSE
TRAV20	evm.model.000170F_arrow_pilon.9.update	A0A0B4J274	lymphoid	evm.model.000170F_arrow_pilon.9.update+A0A0B4J274	0.170571	FALSE
TRAV26-1	evm.model.000524F_arrow_pilon.7.1.update	A0A087WT03	lymphoid	evm.model.000524F_arrow_pilon.7.1.update+A0A087WT03	27.0899	TRUE
TRAV38-1	evm.model.000057F_arrow_pilon.93.update	A0A0B4J264	lymphoid	evm.model.000057F_arrow_pilon.93.update+A0A0B4J264	1.06665	FALSE
IGLV3-27	evm.model.000014F_arrow_pilon.40.update	P01718	lymphoid	evm.model.000014F_arrow_pilon.40.update+P01718	0.0862617	FALSE
IL21	evm.model.000000F_arrow_pilon.55.update	Q9HBE4	lymphoid	evm.model.000000F_arrow_pilon.55.update+Q9HBE4	0	FALSE
TRAV30	evm.TU.000106F_arrow_pilon.38	A0A087WSZ9	lymphoid	evm.TU.000106F_arrow_pilon.38+A0A087WSZ9	2.80937	FALSE
SIRPG	evm.TU.000106F_arrow_pilon.38	Q9P1W8	lymphoid	evm.TU.000106F_arrow_pilon.38+Q9P1W8	2.80937	FALSE
SIT1	evm.model.000510F_arrow_pilon.9.1.update	Q9Y3P8	lymphoid	evm.model.000510F_arrow_pilon.9.1.update+Q9Y3P8	3.78659	FALSE
VCAM1	evm.model.000170F_arrow_pilon.7.1.update	P19320	lymphoid	evm.model.000170F_arrow_pilon.7.1.update+P19320	12.9594	TRUE
TIGIT	evm.model.000170F_arrow_pilon.7.1.update	Q495A1	lymphoid	evm.model.000170F_arrow_pilon.7.1.update+Q495A1	12.9594	TRUE
TRAV3	evm.model.000148F_arrow_pilon.34.update	A0A0B4J244	lymphoid	evm.model.000148F_arrow_pilon.34.update+A0A0B4J244	12.0025	TRUE
TRBV6-6	evm.TU.000010F_arrow_pilon.7	A0A0A6YYG2	lymphoid	evm.TU.000010F_arrow_pilon.7+A0A0A6YYG2	0	FALSE
UBASH3A	evm.model.000456F_arrow_pilon.12.update	P57075	lymphoid	evm.model.000456F_arrow_pilon.12.update+P57075	8.99315	TRUE
CCM2L	evm.model.000089F_arrow_pilon.65.update	Q9NUG4	lymphoid	evm.model.000089F_arrow_pilon.65.update+Q9NUG4	6.97989	TRUE
CTLA4	evm.TU.000067F_arrow_pilon.28	P16410	lymphoid	evm.TU.000067F_arrow_pilon.28+P16410	0	FALSE
MEF2B	evm.model.000030F_arrow_pilon.44.update	Q02080	lymphoid	evm.model.000030F_arrow_pilon.44.update+Q02080	7.67983	TRUE
RAG2	evm.model.000030F_arrow_pilon.89.update	P55895	lymphoid	evm.model.000030F_arrow_pilon.89.update+P55895	9.39878	TRUE
TRAV1-2	evm.TU.000379F_arrow_pilon.10	A0A0B4J238	lymphoid	evm.TU.000379F_arrow_pilon.10+A0A0B4J238	2.68991	FALSE
ZNF80	evm.TU.000054F_arrow_pilon.32	P51504	lymphoid	evm.TU.000054F_arrow_pilon.32+P51504	0	FALSE
CCL21	evm.model.000324F_arrow_pilon.10.update	O00585	lymphoid	evm.model.000324F_arrow_pilon.10.update+O00585	6.66215	TRUE
CD5L	evm.TU.000134F_arrow_pilon.44	O43866	lymphoid	evm.TU.000134F_arrow_pilon.44+O43866	0.00737978	FALSE
NAIP	evm.model.000181F_arrow_pilon.29.update	Q13075	lymphoid	evm.model.000181F_arrow_pilon.29.update+Q13075	0.921365	FALSE
PITPNM2	evm.model.000038F_arrow_pilon.32.1.update	Q9BZ72	lymphoid	evm.model.000038F_arrow_pilon.32.1.update+Q9BZ72	1.17482	FALSE
RAB42	evm.model.000020F_arrow_pilon.15.update	Q8N4Z0	lymphoid	evm.model.000020F_arrow_pilon.15.update+Q8N4Z0	0.724989	FALSE
STAP1	evm.model.000102F_arrow_pilon.66.update	Q9ULZ2	lymphoid	evm.model.000102F_arrow_pilon.66.update+Q9ULZ2	7.05124	TRUE
TLR10	evm.model.000207F_arrow_pilon.23.update	Q9BXR5	lymphoid	evm.model.000207F_arrow_pilon.23.update+Q9BXR5	1.09781	FALSE
TMEM156	evm.model.000056F_arrow_pilon.30.update	Q8N614	lymphoid	evm.model.000056F_arrow_pilon.30.update+Q8N614	0.349313	FALSE
TOX	evm.model.000074F_arrow_pilon.66.update	O94900	lymphoid	evm.model.000074F_arrow_pilon.66.update+O94900	0	FALSE
TRBV29-1	evm.TU.000034F_arrow_pilon.61	A0A5B7	lymphoid	evm.TU.000034F_arrow_pilon.61+A0A5B7	0.167386	FALSE
TRGV2	evm.model.000170F_arrow_pilon.14.update	A0A075B6R0	lymphoid	evm.model.000170F_arrow_pilon.14.update+A0A075B6R0	0.912191	FALSE
UBD	evm.TU.000475F_arrow_pilon.6	O15205	lymphoid	evm.TU.000475F_arrow_pilon.6+O15205	11.444	TRUE
CCL19	evm.TU.000115F_arrow_pilon.2	Q99731	lymphoid	evm.TU.000115F_arrow_pilon.2+Q99731	1.22259	FALSE
CD27	evm.model.000177F_arrow_pilon.38.update	P26842	lymphoid	evm.model.000177F_arrow_pilon.38.update+P26842	32.2864	TRUE
CD79B	evm.model.000170F_arrow_pilon.8.1.update	P40259	lymphoid	evm.model.000170F_arrow_pilon.8.1.update+P40259	0.0131099	FALSE
CEP128	evm.model.000111F_arrow_pilon.25.update	Q6ZU80	lymphoid	evm.model.000111F_arrow_pilon.25.update+Q6ZU80	0.874302	FALSE
EXOC3L1	evm.model.000540F_arrow_pilon.10.update	Q86VI1	lymphoid	evm.model.000540F_arrow_pilon.10.update+Q86VI1	16.832	TRUE
FCER2	evm.TU.000004F_arrow_pilon.13	P06734	lymphoid	evm.TU.000004F_arrow_pilon.13+P06734	0.027397	FALSE
HMOX1	evm.model.000347F_arrow_pilon.9.update	P09601	lymphoid	evm.model.000347F_arrow_pilon.9.update+P09601	2.28818	FALSE
LAX1	evm.TU.000324F_arrow_pilon.27	Q8IWV1	lymphoid	evm.TU.000324F_arrow_pilon.27+Q8IWV1	0.0175202	FALSE
PAX5	evm.model.000398F_arrow_pilon.10.update	Q02548	lymphoid	evm.model.000398F_arrow_pilon.10.update+Q02548	5.0887	TRUE
PYHIN1	evm.model.000279F_arrow_pilon.30.update	Q6K0P9	lymphoid	evm.model.000279F_arrow_pilon.30.update+Q6K0P9	0.00508333	FALSE
SATB1	evm.model.000147F_arrow_pilon.15.update	Q01826	lymphoid	evm.model.000147F_arrow_pilon.15.update+Q01826	1.34565	FALSE
STAB2	evm.model.000458F_arrow_pilon.3.update	Q8WWQ8	lymphoid	evm.model.000458F_arrow_pilon.3.update+Q8WWQ8	2.38287	FALSE
TNFRSF9	evm.model.000133F_arrow_pilon.30.update	Q07011	lymphoid	evm.model.000133F_arrow_pilon.30.update+Q07011	0.0123766	FALSE
TRAF3IP3	evm.model.000027F_arrow_pilon.3.1.update	Q9Y228	lymphoid	evm.model.000027F_arrow_pilon.3.1.update+Q9Y228	10.6171	TRUE
CRYGD	evm.TU.000307F_arrow_pilon.8	P07320	ovary	evm.TU.000307F_arrow_pilon.8+P07320	0.707039	FALSE
KLHDC8A	evm.TU.000177F_arrow_pilon.44	Q8IYD2	ovary	evm.TU.000177F_arrow_pilon.44+Q8IYD2	0	FALSE
PWWP3B	evm.model.000333F_arrow_pilon.21.update	Q5H9M0	ovary	evm.model.000333F_arrow_pilon.21.update+Q5H9M0	2.96149	FALSE
ANGPTL5	evm.model.000141F_arrow_pilon.19.update	Q86XS5	ovary	evm.model.000141F_arrow_pilon.19.update+Q86XS5	6.27754	TRUE
GREB1	evm.model.000262F_arrow_pilon.23.update	Q4ZG55	ovary	evm.model.000262F_arrow_pilon.23.update+Q4ZG55	1.96905	FALSE
MATN4	evm.model.000150F_arrow_pilon.40.update	O95460	pancreas	evm.model.000150F_arrow_pilon.40.update+O95460	1.48558	FALSE
GRPR	evm.model.000160F_arrow_pilon.32.update	P30550	pancreas	evm.model.000160F_arrow_pilon.32.update+P30550	0.811678	FALSE
PRSS1	evm.model.000208F_arrow_pilon.32.update	P07477	pancreas	evm.model.000208F_arrow_pilon.32.update+P07477	0.015887	FALSE
PRSS3	evm.model.000208F_arrow_pilon.32.update	P35030	pancreas	evm.model.000208F_arrow_pilon.32.update+P35030	0.015887	FALSE
SERPINI2	evm.model.000008F_arrow_pilon.61.update	O75830	pancreas	evm.model.000008F_arrow_pilon.61.update+O75830	17.7425	TRUE
KIRREL2	evm.model.000177F_arrow_pilon.2.update	Q6UWL6	pancreas	evm.model.000177F_arrow_pilon.2.update+Q6UWL6	10.2224	TRUE
GPR119	evm.TU.000001F_arrow_pilon.67	Q8TDV5	pancreas	evm.TU.000001F_arrow_pilon.67+Q8TDV5	0.524973	FALSE
FBXW12	evm.model.000238F_arrow_pilon.25.1.update	Q6X9E4	pancreas	evm.model.000238F_arrow_pilon.25.1.update+Q6X9E4	3.48844	FALSE
IAPP	evm.model.000079F_arrow_pilon.36.1.update	P10997	pancreas	evm.model.000079F_arrow_pilon.36.1.update+P10997	7.81213	TRUE
SPINK1	evm.model.000137F_arrow_pilon.65.update	P00995	pancreas	evm.model.000137F_arrow_pilon.65.update+P00995	0.00471122	FALSE
CPB1	evm.model.000070F_arrow_pilon.48.update	P15086	pancreas	evm.model.000070F_arrow_pilon.48.update+P15086	0.0130049	FALSE
CPA2	evm.model.000070F_arrow_pilon.48.update	P48052	pancreas	evm.model.000070F_arrow_pilon.48.update+P48052	0.0130049	FALSE
REG1B	evm.TU.000095F_arrow_pilon.42	P48304	pancreas	evm.TU.000095F_arrow_pilon.42+P48304	0.030312	FALSE
REG1A	evm.TU.000095F_arrow_pilon.42	P05451	pancreas	evm.TU.000095F_arrow_pilon.42+P05451	0.030312	FALSE
GP2	evm.model.000249F_arrow_pilon.27.update	P55259	pancreas	evm.model.000249F_arrow_pilon.27.update+P55259	0.0822337	FALSE
CUZD1	evm.TU.000178F_arrow_pilon.13	Q86UP6	pancreas	evm.TU.000178F_arrow_pilon.13+Q86UP6	0.0755458	FALSE
SLC38A5	evm.model.000317F_arrow_pilon.14.update	Q8WUX1	pancreas	evm.model.000317F_arrow_pilon.14.update+Q8WUX1	4.4503	FALSE
CELA2A	evm.model.000330F_arrow_pilon.1.update	P08217	pancreas	evm.model.000330F_arrow_pilon.1.update+P08217	2.73096	FALSE
CTRC	evm.model.000330F_arrow_pilon.1.update	Q99895	pancreas	evm.model.000330F_arrow_pilon.1.update+Q99895	2.73096	FALSE
CELA3A	evm.model.000330F_arrow_pilon.1.update	P09093	pancreas	evm.model.000330F_arrow_pilon.1.update+P09093	2.73096	FALSE
CELA2B	evm.model.000330F_arrow_pilon.1.update	P08218	pancreas	evm.model.000330F_arrow_pilon.1.update+P08218	2.73096	FALSE
PLA2G1B	evm.model.000419F_arrow_pilon.2.update	P04054	pancreas	evm.model.000419F_arrow_pilon.2.update+P04054	0.027688	FALSE
CTRB1	evm.model.000141F_arrow_pilon.32.update	P17538	pancreas	evm.model.000141F_arrow_pilon.32.update+P17538	0	FALSE
CTRB2	evm.model.000141F_arrow_pilon.32.update	Q6GPI1	pancreas	evm.model.000141F_arrow_pilon.32.update+Q6GPI1	0	FALSE
PNLIP	evm.model.000374F_arrow_pilon.13.update	P16233	pancreas	evm.model.000374F_arrow_pilon.13.update+P16233	0.0105221	FALSE
PNLIPRP1	evm.model.000374F_arrow_pilon.13.update	P54315	pancreas	evm.model.000374F_arrow_pilon.13.update+P54315	0.0105221	FALSE
CPA1	evm.TU.000336F_arrow_pilon.4	P15085	pancreas	evm.TU.000336F_arrow_pilon.4+P15085	0.0554771	FALSE
CELA3B	evm.model.000058F_arrow_pilon.47.update	P08861	pancreas	evm.model.000058F_arrow_pilon.47.update+P08861	0.162874	FALSE
AMY2B	evm.model.000015F_arrow_pilon.4.update	P19961	pancreas	evm.model.000015F_arrow_pilon.4.update+P19961	0.255936	FALSE
AMY2A	evm.model.000015F_arrow_pilon.4.update	P04746	pancreas	evm.model.000015F_arrow_pilon.4.update+P04746	0.255936	FALSE
CLPS	evm.TU.000301F_arrow_pilon.29	P04118	pancreas	evm.TU.000301F_arrow_pilon.29+P04118	0.123842	FALSE
CTRL	evm.TU.000141F_arrow_pilon.31	P40313	pancreas	evm.TU.000141F_arrow_pilon.31+P40313	0	FALSE
SYCN	evm.TU.000085F_arrow_pilon.4	Q0VAF6	pancreas	evm.TU.000085F_arrow_pilon.4+Q0VAF6	0	FALSE
CEL	evm.TU.000029F_arrow_pilon.59	P19835	pancreas	evm.TU.000029F_arrow_pilon.59+P19835	0.046856	FALSE
PRSS2	evm.TU.000748F_arrow_pilon.7	P07478	pancreas	evm.TU.000748F_arrow_pilon.7+P07478	0.0645834	FALSE
AQP12A	evm.model.000279F_arrow_pilon.22.update	Q8IXF9	pancreas	evm.model.000279F_arrow_pilon.22.update+Q8IXF9	0.260428	FALSE
AQP12B	evm.model.000279F_arrow_pilon.22.update	A6NM10	pancreas	evm.model.000279F_arrow_pilon.22.update+A6NM10	0.260428	FALSE
RBPJL	evm.model.000129F_arrow_pilon.44.update	Q9UBG7	pancreas	evm.model.000129F_arrow_pilon.44.update+Q9UBG7	3.93645	FALSE
INS-IGF2	evm.model.000034F_arrow_pilon.5.update	F8WCM5	pancreas	evm.model.000034F_arrow_pilon.5.update+F8WCM5	0.0844482	FALSE
INS	evm.model.000034F_arrow_pilon.5.update	P01308	pancreas	evm.model.000034F_arrow_pilon.5.update+P01308	0.0844482	FALSE
PTF1A	evm.TU.000047F_arrow_pilon.5	Q7RTS3	pancreas	evm.TU.000047F_arrow_pilon.5+Q7RTS3	0	FALSE
PPY	evm.model.000403F_arrow_pilon.14.update	P01298	pancreas	evm.model.000403F_arrow_pilon.14.update+P01298	2.52119	FALSE
ERP27	evm.model.000051F_arrow_pilon.43.update	Q96DN0	pancreas	evm.model.000051F_arrow_pilon.43.update+Q96DN0	546.941	TRUE
PDIA2	evm.model.000051F_arrow_pilon.43.update	Q13087	pancreas	evm.model.000051F_arrow_pilon.43.update+Q13087	546.941	TRUE
REG3G	evm.TU.000269F_arrow_pilon.26_evm.TU.000269F_arrow_pilon.27	Q6UW15	pancreas	evm.TU.000269F_arrow_pilon.26_evm.TU.000269F_arrow_pilon.27+Q6UW15	0.079192	FALSE
GCG	evm.model.000178F_arrow_pilon.22.update	P01275	pancreas	evm.model.000178F_arrow_pilon.22.update+P01275	4.81166	FALSE
GPHA2	evm.TU.000333F_arrow_pilon.10	Q96T91	pancreas	evm.TU.000333F_arrow_pilon.10+Q96T91	0.15316	FALSE
RNASE1	evm.model.000172F_arrow_pilon.10.update	P07998	pancreas	evm.model.000172F_arrow_pilon.10.update+P07998	0.498681	FALSE
COCH	evm.model.000311F_arrow_pilon.6_evm.model.000311F_arrow_pilon.7.update	O43405	pancreas	evm.model.000311F_arrow_pilon.6_evm.model.000311F_arrow_pilon.7.update+O43405	6.05736	TRUE
PGGHG	evm.TU.000287F_arrow_pilon.26	Q32M88	pancreas	evm.TU.000287F_arrow_pilon.26+Q32M88	5.76957	TRUE
SEL1L	MSTRG.13772.update	Q9UBV2	pancreas	MSTRG.13772.update+Q9UBV2	15.7439	TRUE
IL22RA1	evm.model.000106F_arrow_pilon.41.update	Q8N6P7	pancreas	evm.model.000106F_arrow_pilon.41.update+Q8N6P7	1.30237	FALSE
SLC30A8	evm.model.000462F_arrow_pilon.22.update	Q8IWU4	pancreas	evm.model.000462F_arrow_pilon.22.update+Q8IWU4	6.69668	TRUE
SLC30A2	evm.model.000462F_arrow_pilon.22.update	Q9BRI3	pancreas	evm.model.000462F_arrow_pilon.22.update+Q9BRI3	6.69668	TRUE
TEX11	evm.TU.000100F_arrow_pilon.17	Q8IYF3	pancreas	evm.TU.000100F_arrow_pilon.17+Q8IYF3	0.220276	FALSE
TMED6	evm.model.000044F_arrow_pilon.24.update	Q8WW62	pancreas	evm.model.000044F_arrow_pilon.24.update+Q8WW62	25.2767	TRUE
C2CD4B	evm.model.000187F_arrow_pilon.8.update	A6NLJ0	pancreas	evm.model.000187F_arrow_pilon.8.update+A6NLJ0	1.35377	FALSE
CATSPERB	evm.TU.000603F_arrow_pilon.12	Q9H7T0	pancreas	evm.TU.000603F_arrow_pilon.12+Q9H7T0	0.23114	FALSE
PRDX4	evm.model.000424F_arrow_pilon.7.update	Q13162	pancreas	evm.model.000424F_arrow_pilon.7.update+Q13162	22.4046	TRUE
TECPR1	evm.model.000165F_arrow_pilon.35.update	Q7Z6L1	pancreas	evm.model.000165F_arrow_pilon.35.update+Q7Z6L1	3.22935	FALSE
GPR32	evm.model.000046F_arrow_pilon.4.update	O75388	parathyroid	evm.model.000046F_arrow_pilon.4.update+O75388	3.26322	FALSE
LGI2	evm.model.000108F_arrow_pilon.47.update	Q8N0V4	parathyroid	evm.model.000108F_arrow_pilon.47.update+Q8N0V4	10.0749	TRUE
PCDHAC1	evm.model.000087F_arrow_pilon.53.update	Q9H158	parathyroid	evm.model.000087F_arrow_pilon.53.update+Q9H158	8.60373	TRUE
RAB6D	evm.model.000162F_arrow_pilon.59.update	Q53S08	parathyroid	evm.model.000162F_arrow_pilon.59.update+Q53S08	14.4633	TRUE
BSPRY	evm.model.000113F_arrow_pilon.41.update	Q5W0U4	parathyroid	evm.model.000113F_arrow_pilon.41.update+Q5W0U4	5.11395	TRUE
SLC17A5	evm.model.000104F_arrow_pilon.19.update	Q9NRA2	parathyroid	evm.model.000104F_arrow_pilon.19.update+Q9NRA2	9.16221	TRUE
PTH	evm.TU.000047F_arrow_pilon.5	P01270	parathyroid	evm.TU.000047F_arrow_pilon.5+P01270	0	FALSE
COL6A6	evm.model.000311F_arrow_pilon.6_evm.model.000311F_arrow_pilon.7.update	A6NMZ7	parathyroid	evm.model.000311F_arrow_pilon.6_evm.model.000311F_arrow_pilon.7.update+A6NMZ7	6.05736	TRUE
GCM2	evm.model.000067F_arrow_pilon.16.update	O75603	parathyroid	evm.model.000067F_arrow_pilon.16.update+O75603	8.49641	TRUE
NLRP5	evm.model.000486F_arrow_pilon.11.update	P59047	parathyroid	evm.model.000486F_arrow_pilon.11.update+P59047	0.410605	FALSE
TMC3	evm.model.000027F_arrow_pilon.54.update	Q7Z5M5	parathyroid	evm.model.000027F_arrow_pilon.54.update+Q7Z5M5	0.235879	FALSE
CASR	evm.model.000075F_arrow_pilon.22.update	P41180	parathyroid	evm.model.000075F_arrow_pilon.22.update+P41180	5.24612	TRUE
SYCP2L	evm.TU.000049F_arrow_pilon.18	Q5T4T6	parathyroid	evm.TU.000049F_arrow_pilon.18+Q5T4T6	0.0638114	FALSE
CD109	evm.model.000023F_arrow_pilon.51.2.update	Q6YHK3	parathyroid	evm.model.000023F_arrow_pilon.51.2.update+Q6YHK3	1.97174	FALSE
CCDC86	MSTRG.7585.update	Q9H6F5	parathyroid	MSTRG.7585.update+Q9H6F5	10.5496	TRUE
KANSL1L	evm.model.000704F_arrow_pilon.9.update	A0AUZ9	parathyroid	evm.model.000704F_arrow_pilon.9.update+A0AUZ9	0.532739	FALSE
HMGXB3	evm.TU.000467F_arrow_pilon.15	Q12766	parathyroid	evm.TU.000467F_arrow_pilon.15+Q12766	0.00735067	FALSE
PVALB	evm.model.000008F_arrow_pilon.81.update	P20472	parathyroid	evm.model.000008F_arrow_pilon.81.update+P20472	44.5239	TRUE
ALCAM	evm.model.000271F_arrow_pilon.8.1.update	Q13740	parathyroid	evm.model.000271F_arrow_pilon.8.1.update+Q13740	6.22286	TRUE
INSC	evm.TU.000005F_arrow_pilon.45	Q1MX18	parathyroid	evm.TU.000005F_arrow_pilon.45+Q1MX18	2.69147	FALSE
PAX1	evm.model.000047F_arrow_pilon.19.update	P15863	parathyroid	evm.model.000047F_arrow_pilon.19.update+P15863	7.50707	TRUE
RALB	evm.model.000034F_arrow_pilon.68.update	P11234	parathyroid	evm.model.000034F_arrow_pilon.68.update+P11234	37.2062	TRUE
ATP6AP2	evm.model.000152F_arrow_pilon.23.update	O75787	parathyroid	evm.model.000152F_arrow_pilon.23.update+O75787	8.93114	TRUE
TMEM184C	evm.TU.000099F_arrow_pilon.34	Q9NVA4	parathyroid	evm.TU.000099F_arrow_pilon.34+Q9NVA4	0	FALSE
VDR	evm.model.000193F_arrow_pilon.39.update	P11473	parathyroid	evm.model.000193F_arrow_pilon.39.update+P11473	3.05837	FALSE
TBX19	evm.model.000092F_arrow_pilon.26.update	O60806	pituitary	evm.model.000092F_arrow_pilon.26.update+O60806	0	FALSE
POU1F1	MSTRG.1888.update	P28069	pituitary	MSTRG.1888.update+P28069	0.00963422	FALSE
GHRHR	evm.model.000025F_arrow_pilon.84.update	Q02643	pituitary	evm.model.000025F_arrow_pilon.84.update+Q02643	39.1889	TRUE
AVPR1B	evm.model.000351F_arrow_pilon.13.update	P47901	pituitary	evm.model.000351F_arrow_pilon.13.update+P47901	0.395508	FALSE
LHX3	evm.model.000245F_arrow_pilon.19.1.update	Q9UBR4	pituitary	evm.model.000245F_arrow_pilon.19.1.update+Q9UBR4	0.001571	FALSE
MYO15A	evm.TU.000276F_arrow_pilon.11	Q9UKN7	pituitary	evm.TU.000276F_arrow_pilon.11+Q9UKN7	6.23194	TRUE
LHB	evm.model.000333F_arrow_pilon.9.update	P01229	pituitary	evm.model.000333F_arrow_pilon.9.update+P01229	0.298596	FALSE
FSHB	evm.model.000333F_arrow_pilon.9.update	P01225	pituitary	evm.model.000333F_arrow_pilon.9.update+P01225	0.298596	FALSE
TSHB	evm.model.000333F_arrow_pilon.9.update	P01222	pituitary	evm.model.000333F_arrow_pilon.9.update+P01222	0.298596	FALSE
PRL	evm.model.000006F_arrow_pilon.66.update	P01236	pituitary	evm.model.000006F_arrow_pilon.66.update+P01236	0.0167894	FALSE
POMC	evm.TU.000000F_arrow_pilon.80	P01189	pituitary	evm.TU.000000F_arrow_pilon.80+P01189	0	FALSE
GH1	evm.TU.000190F_arrow_pilon.3	P01241	pituitary	evm.TU.000190F_arrow_pilon.3+P01241	1.12093	FALSE
BPIFB4	evm.model.000374F_arrow_pilon.15.update	P59827	pituitary	evm.model.000374F_arrow_pilon.15.update+P59827	0.143254	FALSE
NNAT	evm.model.000308F_arrow_pilon.24.update	Q16517	pituitary	evm.model.000308F_arrow_pilon.24.update+Q16517	0.0783561	FALSE
CGA	evm.TU.000119F_arrow_pilon.23	P01215	pituitary	evm.TU.000119F_arrow_pilon.23+P01215	0	FALSE
COL22A1	evm.model.000311F_arrow_pilon.28.1.update	Q8NFW1	pituitary	evm.model.000311F_arrow_pilon.28.1.update+Q8NFW1	10.4032	TRUE
GPR50	evm.model.000269F_arrow_pilon.21.update	Q13585	pituitary	evm.model.000269F_arrow_pilon.21.update+Q13585	14.9044	TRUE
GNRHR	evm.model.000129F_arrow_pilon.53_evm.model.000129F_arrow_pilon.54.update	P30968	pituitary	evm.model.000129F_arrow_pilon.53_evm.model.000129F_arrow_pilon.54.update+P30968	19.8986	TRUE
SIX6	evm.model.000118F_arrow_pilon.49.update	O95475	pituitary	evm.model.000118F_arrow_pilon.49.update+O95475	0	FALSE
HSD3B1	evm.model.000009F_arrow_pilon.74.update	P14060	placenta	evm.model.000009F_arrow_pilon.74.update+P14060	4.31652	FALSE
SERPINE2	evm.model.000008F_arrow_pilon.61.update	P07093	placenta	evm.model.000008F_arrow_pilon.61.update+P07093	17.7425	TRUE
HBG2	evm.model.000048F_arrow_pilon.14.update	P69892	placenta	evm.model.000048F_arrow_pilon.14.update+P69892	0.0522617	FALSE
HBG1	evm.model.000048F_arrow_pilon.14.update	P69891	placenta	evm.model.000048F_arrow_pilon.14.update+P69891	0.0522617	FALSE
PRG2	evm.model.000199F_arrow_pilon.4.update	P13727	placenta	evm.model.000199F_arrow_pilon.4.update+P13727	7.14569	TRUE
LGALS16	evm.model.000064F_arrow_pilon.16.update	A8MUM7	placenta	evm.model.000064F_arrow_pilon.16.update+A8MUM7	27.6032	TRUE
LGALS13	evm.model.000064F_arrow_pilon.16.update	Q9UHV8	placenta	evm.model.000064F_arrow_pilon.16.update+Q9UHV8	27.6032	TRUE
LGALS14	evm.model.000064F_arrow_pilon.16.update	Q8TCE9	placenta	evm.model.000064F_arrow_pilon.16.update+Q8TCE9	27.6032	TRUE
PSG5	evm.model.000345F_arrow_pilon.17.update	Q15238	placenta	evm.model.000345F_arrow_pilon.17.update+Q15238	26.1257	TRUE
PSG3	evm.model.000345F_arrow_pilon.17.update	Q16557	placenta	evm.model.000345F_arrow_pilon.17.update+Q16557	26.1257	TRUE
PSG11	evm.model.000345F_arrow_pilon.17.update	Q9UQ72	placenta	evm.model.000345F_arrow_pilon.17.update+Q9UQ72	26.1257	TRUE
PSG6	evm.model.000345F_arrow_pilon.17.update	Q00889	placenta	evm.model.000345F_arrow_pilon.17.update+Q00889	26.1257	TRUE
PSG2	evm.model.000345F_arrow_pilon.17.update	P11465	placenta	evm.model.000345F_arrow_pilon.17.update+P11465	26.1257	TRUE
EPYC	evm.model.000104F_arrow_pilon.22.update	Q99645	placenta	evm.model.000104F_arrow_pilon.22.update+Q99645	2.01371	FALSE
ADAM12	evm.model.000003F_arrow_pilon.11.1.update	O43184	placenta	evm.model.000003F_arrow_pilon.11.1.update+O43184	17.2333	TRUE
HAPLN1	evm.model.000136F_arrow_pilon.16.update	P10915	placenta	evm.model.000136F_arrow_pilon.16.update+P10915	2.58467	FALSE
ERVV-2	evm.model.000093F_arrow_pilon.51.update	B6SEH9	placenta	evm.model.000093F_arrow_pilon.51.update+B6SEH9	1.31571	FALSE
ERVV-1	evm.model.000093F_arrow_pilon.51.update	B6SEH8	placenta	evm.model.000093F_arrow_pilon.51.update+B6SEH8	1.31571	FALSE
FCGR2B	evm.model.000108F_arrow_pilon.47.update	P31994	placenta	evm.model.000108F_arrow_pilon.47.update+P31994	10.0749	TRUE
ZNF595	evm.TU.000109F_arrow_pilon.13	Q8IYB9	placenta	evm.TU.000109F_arrow_pilon.13+Q8IYB9	0	FALSE
EBI3	evm.model.000018F_arrow_pilon.13.update	Q14213	placenta	evm.model.000018F_arrow_pilon.13.update+Q14213	0.000301	FALSE
TRIM64B	evm.model.000113F_arrow_pilon.41.update	A6NI03	placenta	evm.model.000113F_arrow_pilon.41.update+A6NI03	5.11395	TRUE
TRIM64	evm.model.000113F_arrow_pilon.41.update	A6NGJ6	placenta	evm.model.000113F_arrow_pilon.41.update+A6NGJ6	5.11395	TRUE
PSG1	evm.model.000047F_arrow_pilon.35.update	P11464	placenta	evm.model.000047F_arrow_pilon.35.update+P11464	3.56823	FALSE
PSG8	evm.model.000047F_arrow_pilon.35.update	Q9UQ74	placenta	evm.model.000047F_arrow_pilon.35.update+Q9UQ74	3.56823	FALSE
PSG9	evm.model.000056F_arrow_pilon.28_evm.model.000056F_arrow_pilon.29.update	Q00887	placenta	evm.model.000056F_arrow_pilon.28_evm.model.000056F_arrow_pilon.29.update+Q00887	5.72918	TRUE
HGF	evm.model.000033F_arrow_pilon.28.update	P14210	placenta	evm.model.000033F_arrow_pilon.28.update+P14210	4.32767	FALSE
KISS1	evm.model.000423F_arrow_pilon.6.update	Q15726	placenta	evm.model.000423F_arrow_pilon.6.update+Q15726	0.0967439	FALSE
FLT1	evm.model.000074F_arrow_pilon.58.update	P17948	placenta	evm.model.000074F_arrow_pilon.58.update+P17948	15.0125	TRUE
IGF2	evm.model.000034F_arrow_pilon.5.update	P01344	placenta	evm.model.000034F_arrow_pilon.5.update+P01344	0.0844482	FALSE
CGB8	evm.model.000333F_arrow_pilon.9.update	P0DN86	placenta	evm.model.000333F_arrow_pilon.9.update+P0DN86	0.298596	FALSE
CGB8	evm.model.000333F_arrow_pilon.9.update	P0DN86	placenta	evm.model.000333F_arrow_pilon.9.update+P0DN86	0.298596	FALSE
CSH1	evm.TU.000719F_arrow_pilon.10	P0DML2	placenta	evm.TU.000719F_arrow_pilon.10+P0DML2	0	FALSE
CSH2	evm.TU.000719F_arrow_pilon.10	P0DML3	placenta	evm.TU.000719F_arrow_pilon.10+P0DML3	0	FALSE
XAGE3	evm.model.000217F_arrow_pilon.33.update	Q8WTP9	placenta	evm.model.000217F_arrow_pilon.33.update+Q8WTP9	24.1408	TRUE
CSHL1	evm.TU.000249F_arrow_pilon.12	Q14406	placenta	evm.TU.000249F_arrow_pilon.12+Q14406	10.4479	TRUE
ERVH48-1	evm.TU.000114F_arrow_pilon.19	M5A8F1	placenta	evm.TU.000114F_arrow_pilon.19+M5A8F1	0.0553719	FALSE
ISM2	evm.model.000004F_arrow_pilon.27.update	Q6H9L7	placenta	evm.model.000004F_arrow_pilon.27.update+Q6H9L7	0.0138693	FALSE
XAGE2	evm.model.000136F_arrow_pilon.25.update	Q96GT9	placenta	evm.model.000136F_arrow_pilon.25.update+Q96GT9	0.0339331	FALSE
PLAC1	evm.TU.000011F_arrow_pilon.44	Q9HBJ0	placenta	evm.TU.000011F_arrow_pilon.44+Q9HBJ0	0	FALSE
EGFL6	evm.model.000167F_arrow_pilon.29.update	Q8IUX8	placenta	evm.model.000167F_arrow_pilon.29.update+Q8IUX8	17.7035	TRUE
SIGLEC6	evm.model.000226F_arrow_pilon.13.update	O43699	placenta	evm.model.000226F_arrow_pilon.13.update+O43699	0.729894	FALSE
LIN28B	evm.model.000015F_arrow_pilon.20.update	Q6ZN17	placenta	evm.model.000015F_arrow_pilon.20.update+Q6ZN17	0.312038	FALSE
TAC3	evm.TU.000496F_arrow_pilon.12	Q9UHF0	placenta	evm.TU.000496F_arrow_pilon.12+Q9UHF0	0	FALSE
CYP19A1	evm.model.000004F_arrow_pilon.116.update	P11511	placenta	evm.model.000004F_arrow_pilon.116.update+P11511	0.0479241	FALSE
NOTUM	evm.model.000082F_arrow_pilon.47.update	Q6P988	placenta	evm.model.000082F_arrow_pilon.47.update+Q6P988	2.84064	FALSE
HSD17B1	evm.model.000144F_arrow_pilon.40.update	P14061	placenta	evm.model.000144F_arrow_pilon.40.update+P14061	0.0240879	FALSE
TFPI2	evm.model.000027F_arrow_pilon.62.update	P48307	placenta	evm.model.000027F_arrow_pilon.62.update+P48307	0.202657	FALSE
FBN2	evm.model.000109F_arrow_pilon.41.update	P35556	placenta	evm.model.000109F_arrow_pilon.41.update+P35556	233.838	TRUE
INSL4	evm.model.000274F_arrow_pilon.10.update	Q14641	placenta	evm.model.000274F_arrow_pilon.10.update+Q14641	1.67653	FALSE
HTRA4	evm.model.000004F_arrow_pilon.24.update	P83105	placenta	evm.model.000004F_arrow_pilon.24.update+P83105	4.87921	FALSE
PAPPA2	evm.model.000096F_arrow_pilon.26.update	Q9BXP8	placenta	evm.model.000096F_arrow_pilon.26.update+Q9BXP8	2.58782	FALSE
PAPPA	evm.model.000096F_arrow_pilon.26.update	Q13219	placenta	evm.model.000096F_arrow_pilon.26.update+Q13219	2.58782	FALSE
VGLL1	MSTRG.6081.update	Q99990	placenta	MSTRG.6081.update+Q99990	3.50638	FALSE
ERVW-1	evm.TU.001085F_arrow_pilon.4	Q9UQF0	placenta	evm.TU.001085F_arrow_pilon.4+Q9UQF0	0	FALSE
MAGEA8	evm.model.000042F_arrow_pilon.1.update	P43361	placenta	evm.model.000042F_arrow_pilon.1.update+P43361	6.54491	TRUE
MEST	evm.model.000153F_arrow_pilon.39.update	Q5EB52	placenta	evm.model.000153F_arrow_pilon.39.update+Q5EB52	0.947341	FALSE
CALHM4	evm.TU.000417F_arrow_pilon.16	Q5JW98	placenta	evm.TU.000417F_arrow_pilon.16+Q5JW98	0.418155	FALSE
GCM1	evm.TU.000153F_arrow_pilon.13	Q9NP62	placenta	evm.TU.000153F_arrow_pilon.13+Q9NP62	6.43259	TRUE
BMP5	evm.model.000104F_arrow_pilon.39.update	P22003	placenta	evm.model.000104F_arrow_pilon.39.update+P22003	6.50425	TRUE
ERVFRD-1	evm.model.000085F_arrow_pilon.53.update	P60508	placenta	evm.model.000085F_arrow_pilon.53.update+P60508	21.8544	TRUE
GPC3	evm.model.000006F_arrow_pilon.124.update	P51654	placenta	evm.model.000006F_arrow_pilon.124.update+P51654	9.74172	TRUE
WNT2	evm.model.000027F_arrow_pilon.9.update	P09544	placenta	evm.model.000027F_arrow_pilon.9.update+P09544	0.542913	FALSE
WNT3A	evm.model.000302F_arrow_pilon.11.update	P56704	placenta	evm.model.000302F_arrow_pilon.11.update+P56704	3.21532	FALSE
KLK2	evm.model.000208F_arrow_pilon.32.update	P20151	prostate	evm.model.000208F_arrow_pilon.32.update+P20151	0.015887	FALSE
KLK3	evm.model.000208F_arrow_pilon.32.update	P07288	prostate	evm.model.000208F_arrow_pilon.32.update+P07288	0.015887	FALSE
KLK4	evm.model.000208F_arrow_pilon.32.update	Q9Y5K2	prostate	evm.model.000208F_arrow_pilon.32.update+Q9Y5K2	0.015887	FALSE
TGM4	evm.model.000130F_arrow_pilon.3.update	P49221	prostate	evm.model.000130F_arrow_pilon.3.update+P49221	62.4834	TRUE
ZNF761	evm.TU.000109F_arrow_pilon.13	Q86XN6	prostate	evm.TU.000109F_arrow_pilon.13+Q86XN6	0	FALSE
POTEM	evm.model.000418F_arrow_pilon.15.update	A6NI47	prostate	evm.model.000418F_arrow_pilon.15.update+A6NI47	1.98594	FALSE
SLC30A4	evm.model.000462F_arrow_pilon.22.update	O14863	prostate	evm.model.000462F_arrow_pilon.22.update+O14863	6.69668	TRUE
ACP3	evm.TU.000003F_arrow_pilon.71	P15309	prostate	evm.TU.000003F_arrow_pilon.71+P15309	12.2592	TRUE
RLN1	evm.model.000034F_arrow_pilon.84.update	P04808	prostate	evm.model.000034F_arrow_pilon.84.update+P04808	13.1155	TRUE
MSMB	evm.model.000334F_arrow_pilon.15.update	P08118	prostate	evm.model.000334F_arrow_pilon.15.update+P08118	4.40268	FALSE
SLC45A3	evm.model.000109F_arrow_pilon.7.update	Q96JT2	prostate	evm.model.000109F_arrow_pilon.7.update+Q96JT2	1.06331	FALSE
NCAPD3	evm.model.000003F_arrow_pilon.84.update	P42695	prostate	evm.model.000003F_arrow_pilon.84.update+P42695	4.90212	FALSE
STEAP2	evm.model.000201F_arrow_pilon.32.update	Q8NFT2	prostate	evm.model.000201F_arrow_pilon.32.update+Q8NFT2	0.384753	FALSE
NKX3-1	evm.model.000016F_arrow_pilon.111.update	Q99801	prostate	evm.model.000016F_arrow_pilon.111.update+Q99801	2.83474	FALSE
NPVF	evm.TU.000142F_arrow_pilon.15	Q9HCQ7	retina	evm.TU.000142F_arrow_pilon.15+Q9HCQ7	1.94026	FALSE
GABRR3	evm.TU.000938F_arrow_pilon.12	A8MPY1	retina	evm.TU.000938F_arrow_pilon.12+A8MPY1	0.0115327	FALSE
GABRR2	evm.TU.000938F_arrow_pilon.12	P28476	retina	evm.TU.000938F_arrow_pilon.12+P28476	0.0115327	FALSE
GNGT2	evm.TU.000015F_arrow_pilon.52	O14610	retina	evm.TU.000015F_arrow_pilon.52+O14610	7.77052	TRUE
GNGT1	evm.TU.000015F_arrow_pilon.52	P63211	retina	evm.TU.000015F_arrow_pilon.52+P63211	7.77052	TRUE
GUCA1B	evm.model.000311F_arrow_pilon.33.update	Q9UMX6	retina	evm.model.000311F_arrow_pilon.33.update+Q9UMX6	36.4328	TRUE
GUCA1C	evm.model.000311F_arrow_pilon.33.update	O95843	retina	evm.model.000311F_arrow_pilon.33.update+O95843	36.4328	TRUE
RCVRN	evm.model.000311F_arrow_pilon.33.update	P35243	retina	evm.model.000311F_arrow_pilon.33.update+P35243	36.4328	TRUE
GUCA1A	evm.model.000311F_arrow_pilon.33.update	P43080	retina	evm.model.000311F_arrow_pilon.33.update+P43080	36.4328	TRUE
STX3	evm.model.000222F_arrow_pilon.37.1.update	Q13277	retina	evm.model.000222F_arrow_pilon.37.1.update+Q13277	8.4473	TRUE
KCNV2	evm.model.000376F_arrow_pilon.6.update	Q8TDN2	retina	evm.model.000376F_arrow_pilon.6.update+Q8TDN2	2.15078	FALSE
KCNB1	evm.model.000376F_arrow_pilon.6.update	Q14721	retina	evm.model.000376F_arrow_pilon.6.update+Q14721	2.15078	FALSE
CABP2	evm.model.000109F_arrow_pilon.31.update	Q9NPB3	retina	evm.model.000109F_arrow_pilon.31.update+Q9NPB3	316.355	TRUE
CABP4	evm.model.000109F_arrow_pilon.31.update	P57796	retina	evm.model.000109F_arrow_pilon.31.update+P57796	316.355	TRUE
CABP5	evm.model.000109F_arrow_pilon.31.update	Q9NP86	retina	evm.model.000109F_arrow_pilon.31.update+Q9NP86	316.355	TRUE
LRIT3	evm.model.000108F_arrow_pilon.47.update	Q3SXY7	retina	evm.model.000108F_arrow_pilon.47.update+Q3SXY7	10.0749	TRUE
LRIT2	evm.model.000108F_arrow_pilon.47.update	A6NDA9	retina	evm.model.000108F_arrow_pilon.47.update+A6NDA9	10.0749	TRUE
LRIT1	evm.model.000108F_arrow_pilon.47.update	Q9P2V4	retina	evm.model.000108F_arrow_pilon.47.update+Q9P2V4	10.0749	TRUE
SLC24A1	evm.TU.000058F_arrow_pilon.38	O60721	retina	evm.TU.000058F_arrow_pilon.38+O60721	3.84485	FALSE
RAB41	evm.model.000162F_arrow_pilon.59.update	Q5JT25	retina	evm.model.000162F_arrow_pilon.59.update+Q5JT25	14.4633	TRUE
LHX4	evm.model.000245F_arrow_pilon.19.1.update	Q969G2	retina	evm.model.000245F_arrow_pilon.19.1.update+Q969G2	0.001571	FALSE
PDE6G	evm.model.000090F_arrow_pilon.4.update	P18545	retina	evm.model.000090F_arrow_pilon.4.update+P18545	26.539	TRUE
RAX2	evm.model.000365F_arrow_pilon.10.update	Q96IS3	retina	evm.model.000365F_arrow_pilon.10.update+Q96IS3	0.007356	FALSE
GNAT2	evm.model.000066F_arrow_pilon.67.update	P19087	retina	evm.model.000066F_arrow_pilon.67.update+P19087	27.3868	TRUE
GNAT1	evm.model.000066F_arrow_pilon.67.update	P11488	retina	evm.model.000066F_arrow_pilon.67.update+P11488	27.3868	TRUE
KCNJ14	evm.model.000412F_arrow_pilon.25.update	Q9UNX9	retina	evm.model.000412F_arrow_pilon.25.update+Q9UNX9	17.4004	TRUE
RD3	MSTRG.14182.update	Q7Z3Z2	retina	MSTRG.14182.update+Q7Z3Z2	1.87374	FALSE
LBHD1	evm.model.000279F_arrow_pilon.30.update	Q9BQE6	retina	evm.model.000279F_arrow_pilon.30.update+Q9BQE6	0.00508333	FALSE
NR2E3	evm.model.000042F_arrow_pilon.1.update	Q9Y5X4	retina	evm.model.000042F_arrow_pilon.1.update+Q9Y5X4	6.54491	TRUE
OPN1MW2	evm.model.000006F_arrow_pilon.65.update	P0DN77	retina	evm.model.000006F_arrow_pilon.65.update+P0DN77	0.00200756	FALSE
OPN1LW	evm.model.000006F_arrow_pilon.65.update	P04000	retina	evm.model.000006F_arrow_pilon.65.update+P04000	0.00200756	FALSE
RRH	evm.model.000006F_arrow_pilon.65.update	O14718	retina	evm.model.000006F_arrow_pilon.65.update+O14718	0.00200756	FALSE
OPN1MW	evm.model.000006F_arrow_pilon.65.update	P04001	retina	evm.model.000006F_arrow_pilon.65.update+P04001	0.00200756	FALSE
RHO	evm.model.000006F_arrow_pilon.65.update	P08100	retina	evm.model.000006F_arrow_pilon.65.update+P08100	0.00200756	FALSE
OPN1SW	evm.model.000006F_arrow_pilon.65.update	P03999	retina	evm.model.000006F_arrow_pilon.65.update+P03999	0.00200756	FALSE
AIPL1	evm.model.000393F_arrow_pilon.34.update	Q9NZN9	retina	evm.model.000393F_arrow_pilon.34.update+Q9NZN9	16.7309	TRUE
SAMD7	evm.model.000371F_arrow_pilon.10.update	Q7Z3H4	retina	evm.model.000371F_arrow_pilon.10.update+Q7Z3H4	2.78209	FALSE
PDC	evm.model.000076F_arrow_pilon.60.update	P20941	retina	evm.model.000076F_arrow_pilon.60.update+P20941	6.39393	TRUE
ARR3	evm.model.000313F_arrow_pilon.40.update	P36575	retina	evm.model.000313F_arrow_pilon.40.update+P36575	7.80078	TRUE
SAG	evm.model.000313F_arrow_pilon.40.update	P10523	retina	evm.model.000313F_arrow_pilon.40.update+P10523	7.80078	TRUE
PPEF2	evm.model.000042F_arrow_pilon.11.update	O14830	retina	evm.model.000042F_arrow_pilon.11.update+O14830	6.8108	TRUE
RBP3	evm.model.000407F_arrow_pilon.10.update	P10745	retina	evm.model.000407F_arrow_pilon.10.update+P10745	2.18999	FALSE
TULP1	evm.model.000239F_arrow_pilon.23.update	O00294	retina	evm.model.000239F_arrow_pilon.23.update+O00294	12.7949	TRUE
IMPG1	evm.TU.000020F_arrow_pilon.10	Q17R60	retina	evm.TU.000020F_arrow_pilon.10+Q17R60	2.51092	FALSE
IMPG2	evm.TU.000020F_arrow_pilon.10	Q9BZV3	retina	evm.TU.000020F_arrow_pilon.10+Q9BZV3	2.51092	FALSE
PDE6H	evm.TU.000224F_arrow_pilon.10	Q13956	retina	evm.TU.000224F_arrow_pilon.10+Q13956	0	FALSE
RS1	evm.model.000055F_arrow_pilon.68.update	O15537	retina	evm.model.000055F_arrow_pilon.68.update+O15537	8.9774	TRUE
MPP4	evm.model.000055F_arrow_pilon.51.update	Q96JB8	retina	evm.model.000055F_arrow_pilon.51.update+Q96JB8	8.79473	TRUE
GUCY2F	evm.model.000003F_arrow_pilon.9.update	P51841	retina	evm.model.000003F_arrow_pilon.9.update+P51841	0.002789	FALSE
GUCY2D	evm.model.000003F_arrow_pilon.9.update	Q02846	retina	evm.model.000003F_arrow_pilon.9.update+Q02846	0.002789	FALSE
CRX	evm.model.000384F_arrow_pilon.17.update	O43186	retina	evm.model.000384F_arrow_pilon.17.update+O43186	0.209487	FALSE
RP1	evm.model.000108F_arrow_pilon.15.1.update	P56715	retina	evm.model.000108F_arrow_pilon.15.1.update+P56715	3.20439	FALSE
RP1L1	evm.model.000108F_arrow_pilon.15.1.update	Q8IWN7	retina	evm.model.000108F_arrow_pilon.15.1.update+Q8IWN7	3.20439	FALSE
NRL	evm.model.000335F_arrow_pilon.2.update	P54845	retina	evm.model.000335F_arrow_pilon.2.update+P54845	15.923	TRUE
PDE6C	evm.model.000070F_arrow_pilon.26.update	P51160	retina	evm.model.000070F_arrow_pilon.26.update+P51160	0.278675	FALSE
PDE6B	evm.model.000070F_arrow_pilon.26.update	P35913	retina	evm.model.000070F_arrow_pilon.26.update+P35913	0.278675	FALSE
PDE6A	evm.model.000070F_arrow_pilon.26.update	P16499	retina	evm.model.000070F_arrow_pilon.26.update+P16499	0.278675	FALSE
GRM6	evm.model.000002F_arrow_pilon.87.update	O15303	retina	evm.model.000002F_arrow_pilon.87.update+O15303	1.87904	FALSE
CACNA1F	evm.model.000003F_arrow_pilon.56.update	O60840	retina	evm.model.000003F_arrow_pilon.56.update+O60840	6.37095	TRUE
GRK1	evm.model.000207F_arrow_pilon.1.update	Q15835	retina	evm.model.000207F_arrow_pilon.1.update+Q15835	29.1779	TRUE
GRK7	evm.model.000207F_arrow_pilon.1.update	Q8WTQ7	retina	evm.model.000207F_arrow_pilon.1.update+Q8WTQ7	29.1779	TRUE
PRPH2	MSTRG.9124.update	P23942	retina	MSTRG.9124.update+P23942	3.28456	FALSE
VSX2	evm.model.000116F_arrow_pilon.15.update	P58304	retina	evm.model.000116F_arrow_pilon.15.update+P58304	0.00328033	FALSE
CACNA2D4	evm.model.000370F_arrow_pilon.9.update	Q7Z3S7	retina	evm.model.000370F_arrow_pilon.9.update+Q7Z3S7	0.149782	FALSE
TMEM244	evm.model.000066F_arrow_pilon.62.update	Q5VVB8	retina	evm.model.000066F_arrow_pilon.62.update+Q5VVB8	1.83836	FALSE
RDH8	evm.model.000230F_arrow_pilon.16.update	Q9NYR8	retina	evm.model.000230F_arrow_pilon.16.update+Q9NYR8	0	FALSE
EYS	evm.TU.000098F_arrow_pilon.29	Q5T1H1	retina	evm.TU.000098F_arrow_pilon.29+Q5T1H1	0.121126	FALSE
CLUL1	evm.model.000367F_arrow_pilon.14.update	Q15846	retina	evm.model.000367F_arrow_pilon.14.update+Q15846	6.15883	TRUE
GABRR1	evm.model.000196F_arrow_pilon.9.1.update	P24046	retina	evm.model.000196F_arrow_pilon.9.1.update+P24046	0	FALSE
ANO2	evm.model.000268F_arrow_pilon.29.2.update	Q9NQ90	retina	evm.model.000268F_arrow_pilon.29.2.update+Q9NQ90	3.64843	FALSE
MAK	evm.model.000142F_arrow_pilon.33.update	P20794	retina	evm.model.000142F_arrow_pilon.33.update+P20794	6.11696	TRUE
UNC119	evm.model.000072F_arrow_pilon.2.update	Q13432	retina	evm.model.000072F_arrow_pilon.2.update+Q13432	12.6406	TRUE
PCARE	evm.model.000728F_arrow_pilon.5_evm.model.000728F_arrow_pilon.7.update	A6NGG8	retina	evm.model.000728F_arrow_pilon.5_evm.model.000728F_arrow_pilon.7.update+A6NGG8	23.5213	TRUE
ROM1	evm.model.000006F_arrow_pilon.36.update	Q03395	retina	evm.model.000006F_arrow_pilon.36.update+Q03395	17.4907	TRUE
CNGB1	evm.model.000074F_arrow_pilon.26.update	Q14028	retina	evm.model.000074F_arrow_pilon.26.update+Q14028	0.00174233	FALSE
OR6B3	evm.model.000226F_arrow_pilon.7.update	Q8NGW1	retina	evm.model.000226F_arrow_pilon.7.update+Q8NGW1	1.32741	FALSE
RLBP1	evm.model.000067F_arrow_pilon.93.update	P12271	retina	evm.model.000067F_arrow_pilon.93.update+P12271	0	FALSE
GNB3	evm.model.000166F_arrow_pilon.10.update	P16520	retina	evm.model.000166F_arrow_pilon.10.update+P16520	69.0992	TRUE
GNB1	evm.model.000166F_arrow_pilon.10.update	P62873	retina	evm.model.000166F_arrow_pilon.10.update+P62873	69.0992	TRUE
SERINC4	evm.model.000308F_arrow_pilon.9.update	A6NH21	retina	evm.model.000308F_arrow_pilon.9.update+A6NH21	69.5168	TRUE
CNGA1	evm.model.000475F_arrow_pilon.14.update	P29973	retina	evm.model.000475F_arrow_pilon.14.update+P29973	0	FALSE
LACTBL1	evm.model.000056F_arrow_pilon.45.update	A8MY62	retina	evm.model.000056F_arrow_pilon.45.update+A8MY62	0.507685	FALSE
PSKH2	evm.model.000147F_arrow_pilon.8.update	Q96QS6	retina	evm.model.000147F_arrow_pilon.8.update+Q96QS6	3.78792	FALSE
ANKRD33	evm.model.000302F_arrow_pilon.10.update	Q7Z3H0	retina	evm.model.000302F_arrow_pilon.10.update+Q7Z3H0	0.696894	FALSE
RGR	evm.model.000022F_arrow_pilon.42.update	P47804	retina	evm.model.000022F_arrow_pilon.42.update+P47804	0.0244416	FALSE
FABP12	evm.model.000170F_arrow_pilon.45.update	A6NFH5	retina	evm.model.000170F_arrow_pilon.45.update+A6NFH5	0.027559	FALSE
RTBDN	evm.model.000048F_arrow_pilon.28.update	Q9BSG5	retina	evm.model.000048F_arrow_pilon.28.update+Q9BSG5	3.54505	FALSE
SLC1A7	evm.model.000258F_arrow_pilon.33.1.update	O00341	retina	evm.model.000258F_arrow_pilon.33.1.update+O00341	1.22482	FALSE
FRMPD1	evm.model.000008F_arrow_pilon.52.update	Q5SYB0	retina	evm.model.000008F_arrow_pilon.52.update+Q5SYB0	6.39169	TRUE
SGIP1	evm.TU.000551F_arrow_pilon.7	Q9BQI5	retina	evm.TU.000551F_arrow_pilon.7+Q9BQI5	0	FALSE
ESRRB	evm.model.000059F_arrow_pilon.56.update	O95718	retina	evm.model.000059F_arrow_pilon.56.update+O95718	5.45911	TRUE
FAIM	evm.model.000704F_arrow_pilon.8.update	Q9NVQ4	retina	evm.model.000704F_arrow_pilon.8.update+Q9NVQ4	14.2269	TRUE
STK35	evm.model.000127F_arrow_pilon.35.update	Q8TDR2	retina	evm.model.000127F_arrow_pilon.35.update+Q8TDR2	3.28995	FALSE
ZMYND19	evm.model.000933F_arrow_pilon.1.update	Q96E35	retina	evm.model.000933F_arrow_pilon.1.update+Q96E35	4.64806	FALSE
ABCG4	evm.model.000047F_arrow_pilon.39.update	Q9H172	retina	evm.model.000047F_arrow_pilon.39.update+Q9H172	2.32161	FALSE
BBS7	evm.model.000027F_arrow_pilon.37.update	Q8IWZ6	retina	evm.model.000027F_arrow_pilon.37.update+Q8IWZ6	4.48022	FALSE
FAM161A	evm.model.000021F_arrow_pilon.78.update	Q3B820	retina	evm.model.000021F_arrow_pilon.78.update+Q3B820	1.20974	FALSE
GLB1L2	evm.model.000167F_arrow_pilon.37.update	Q8IW92	retina	evm.model.000167F_arrow_pilon.37.update+Q8IW92	2.99015	FALSE
HERC3	evm.TU.000025F_arrow_pilon.25	Q15034	retina	evm.TU.000025F_arrow_pilon.25+Q15034	1.46354	FALSE
KRBA2	MSTRG.18987.update	Q6ZNG9	retina	MSTRG.18987.update+Q6ZNG9	8.25492	TRUE
MSI1	evm.model.000087F_arrow_pilon.44.1.update	O43347	retina	evm.model.000087F_arrow_pilon.44.1.update+O43347	122.46	TRUE
PROM1	evm.model.000232F_arrow_pilon.23.update	O43490	retina	evm.model.000232F_arrow_pilon.23.update+O43490	16.8552	TRUE
PRSS35	evm.model.000586F_arrow_pilon.11.update	Q8N3Z0	retina	evm.model.000586F_arrow_pilon.11.update+Q8N3Z0	7.82903	TRUE
SMIM36	evm.model.000081F_arrow_pilon.27.update	A0A1B0GVT2	retina	evm.model.000081F_arrow_pilon.27.update+A0A1B0GVT2	0.549882	FALSE
TMEM237	evm.model.000177F_arrow_pilon.41.update	Q96Q45	retina	evm.model.000177F_arrow_pilon.41.update+Q96Q45	1.65682	FALSE
WIF1	evm.TU.000038F_arrow_pilon.22	Q9Y5W5	retina	evm.TU.000038F_arrow_pilon.22+Q9Y5W5	1.23781	FALSE
ENO2	evm.model.000506F_arrow_pilon.10.update	P09104	retina	evm.model.000506F_arrow_pilon.10.update+P09104	93.4691	TRUE
EXOC6	evm.model.000059F_arrow_pilon.2.1.update	Q8TAG9	retina	evm.model.000059F_arrow_pilon.2.1.update+Q8TAG9	10.6644	TRUE
GLMN	MSTRG.17474.update	Q92990	retina	MSTRG.17474.update+Q92990	2.1711	FALSE
TIGD4	evm.TU.000110F_arrow_pilon.30	Q8IY51	retina	evm.TU.000110F_arrow_pilon.30+Q8IY51	0	FALSE
LPO	evm.model.000352F_arrow_pilon.15.update	P22079	salivary	evm.model.000352F_arrow_pilon.15.update+P22079	139.01	TRUE
MUC7	evm.TU.000492F_arrow_pilon.16	Q8TAX7	salivary	evm.TU.000492F_arrow_pilon.16+Q8TAX7	0.0859103	FALSE
MUC5B	evm.TU.000492F_arrow_pilon.16	Q9HC84	salivary	evm.TU.000492F_arrow_pilon.16+Q9HC84	0.0859103	FALSE
DNASE2B	evm.TU.000006F_arrow_pilon.10	Q8WZ79	salivary	evm.TU.000006F_arrow_pilon.10+Q8WZ79	0.283951	FALSE
STATH	evm.model.000251F_arrow_pilon.14.update	P02808	salivary	evm.model.000251F_arrow_pilon.14.update+P02808	3.49493	FALSE
HTN1	evm.TU.000246F_arrow_pilon.30	P15515	salivary	evm.TU.000246F_arrow_pilon.30+P15515	1.71057	FALSE
CLDN22	evm.model.000026F_arrow_pilon.83.update	Q8N7P3	salivary	evm.model.000026F_arrow_pilon.83.update+Q8N7P3	340.599	TRUE
GDF5	evm.model.000104F_arrow_pilon.39.update	P43026	salivary	evm.model.000104F_arrow_pilon.39.update+P43026	6.50425	TRUE
BPIFA2	evm.model.000104F_arrow_pilon.59.update	Q96DR5	salivary	evm.model.000104F_arrow_pilon.59.update+Q96DR5	40.2844	TRUE
HTN3	evm.TU.000150F_arrow_pilon.18	P15516	salivary	evm.TU.000150F_arrow_pilon.18+P15516	0.51503	FALSE
CST5	evm.model.000006F_arrow_pilon.21.update	P28325	salivary	evm.model.000006F_arrow_pilon.21.update+P28325	4.06769	FALSE
PRR27	evm.TU.000089F_arrow_pilon.51	Q6MZM9	salivary	evm.TU.000089F_arrow_pilon.51+Q6MZM9	2.15562	FALSE
ZG16B	evm.model.000150F_arrow_pilon.43.update	Q96DA0	salivary	evm.model.000150F_arrow_pilon.43.update+Q96DA0	8.45849	TRUE
CST2	evm.model.000194F_arrow_pilon.36.update	P09228	salivary	evm.model.000194F_arrow_pilon.36.update+P09228	27.2491	TRUE
CST4	evm.model.000194F_arrow_pilon.36.update	P01036	salivary	evm.model.000194F_arrow_pilon.36.update+P01036	27.2491	TRUE
CA6	evm.TU.000084F_arrow_pilon.23	P23280	salivary	evm.TU.000084F_arrow_pilon.23+P23280	42.304	TRUE
RNASE8	evm.model.000059F_arrow_pilon.23.update	Q8TDE3	salivary	evm.model.000059F_arrow_pilon.23.update+Q8TDE3	6.63206	TRUE
CST1	evm.model.000127F_arrow_pilon.27.update	P01037	salivary	evm.model.000127F_arrow_pilon.27.update+P01037	2.31199	FALSE
ODAM	evm.model.000188F_arrow_pilon.39.update	A1E959	salivary	evm.model.000188F_arrow_pilon.39.update+A1E959	0.173503	FALSE
BPIFB6	evm.model.000042F_arrow_pilon.31.1.update	Q8NFQ5	salivary	evm.model.000042F_arrow_pilon.31.1.update+Q8NFQ5	2.60165	FALSE
BPIFB2	evm.model.000475F_arrow_pilon.13.update	Q8N4F0	salivary	evm.model.000475F_arrow_pilon.13.update+Q8N4F0	0.00285556	FALSE
ASCL3	evm.model.000021F_arrow_pilon.42.update	Q9NQ33	salivary	evm.model.000021F_arrow_pilon.42.update+Q9NQ33	8.3129	TRUE
LACRT	evm.model.000003F_arrow_pilon.38.update	Q9GZZ8	salivary	evm.model.000003F_arrow_pilon.38.update+Q9GZZ8	4.05425	FALSE
FOXC1	evm.model.000686F_arrow_pilon.9.update	Q12948	salivary	evm.model.000686F_arrow_pilon.9.update+Q12948	9.97703	TRUE
AGFG2	evm.model.000376F_arrow_pilon.14.update	O95081	salivary	evm.model.000376F_arrow_pilon.14.update+O95081	10.0327	TRUE
CCL28	evm.model.000008F_arrow_pilon.38.update	Q9NRJ3	salivary	evm.model.000008F_arrow_pilon.38.update+Q9NRJ3	2.74243	FALSE
LRRC26	evm.model.000034F_arrow_pilon.7.update	Q2I0M4	salivary	evm.model.000034F_arrow_pilon.7.update+Q2I0M4	15.3899	TRUE
PIP	evm.model.000006F_arrow_pilon.16.update	P12273	salivary	evm.model.000006F_arrow_pilon.16.update+P12273	1.11334	FALSE
TCN1	evm.model.000167F_arrow_pilon.3.update	P20061	salivary	evm.model.000167F_arrow_pilon.3.update+P20061	72.9234	TRUE
TMEM114	evm.model.000076F_arrow_pilon.43.update	B3SHH9	seminal	evm.model.000076F_arrow_pilon.43.update+B3SHH9	0.0389784	FALSE
CYP4F8	evm.TU.000158F_arrow_pilon.38	P98187	seminal	evm.TU.000158F_arrow_pilon.38+P98187	0.0189051	FALSE
PATE4	evm.model.000094F_arrow_pilon.26.update	P0C8F1	seminal	evm.model.000094F_arrow_pilon.26.update+P0C8F1	5.27322	TRUE
GRXCR1	evm.model.000027F_arrow_pilon.31.update	A8MXD5	seminal	evm.model.000027F_arrow_pilon.31.update+A8MXD5	6.54811	TRUE
SNAI3	evm.model.000009F_arrow_pilon.43.update	Q3KNW1	skeletal	evm.model.000009F_arrow_pilon.43.update+Q3KNW1	0.0969718	FALSE
TAL2	evm.model.000182F_arrow_pilon.10.update	Q16559	skeletal	evm.model.000182F_arrow_pilon.10.update+Q16559	0	FALSE
MINAR2	evm.model.000044F_arrow_pilon.65.update	P59773	skeletal	evm.model.000044F_arrow_pilon.65.update+P59773	11.7927	TRUE
KLHL34	evm.TU.000001F_arrow_pilon.99	Q8N239	skeletal	evm.TU.000001F_arrow_pilon.99+Q8N239	9.86701	TRUE
OBSCN	evm.model.000018F_arrow_pilon.13.update	Q5VST9	skeletal	evm.model.000018F_arrow_pilon.13.update+Q5VST9	0.000301	FALSE
MYH4	evm.model.000239F_arrow_pilon.24.update	Q9Y623	skeletal	evm.model.000239F_arrow_pilon.24.update+Q9Y623	1.40704	FALSE
ACTA1	evm.model.000001F_arrow_pilon.65.update	P68133	skeletal	evm.model.000001F_arrow_pilon.65.update+P68133	4.61376	FALSE
RYR1	evm.TU.000016F_arrow_pilon.67	P21817	skeletal	evm.TU.000016F_arrow_pilon.67+P21817	0.360306	FALSE
VGLL2	evm.model.000060F_arrow_pilon.47.update	Q8N8G2	skeletal	evm.model.000060F_arrow_pilon.47.update+Q8N8G2	2.12621	FALSE
CA3	evm.model.000044F_arrow_pilon.96.1.update	P07451	skeletal	evm.model.000044F_arrow_pilon.96.1.update+P07451	24.5309	TRUE
CLCN1	evm.model.000004F_arrow_pilon.11.update	P35523	skeletal	evm.model.000004F_arrow_pilon.11.update+P35523	1.48429	FALSE
IGFN1	evm.model.000080F_arrow_pilon.25.update	Q86VF2	skeletal	evm.model.000080F_arrow_pilon.25.update+Q86VF2	3.92306	FALSE
MAFA	evm.model.000335F_arrow_pilon.2.update	Q8NHW3	skeletal	evm.model.000335F_arrow_pilon.2.update+Q8NHW3	15.923	TRUE
ACTN3	evm.model.000104F_arrow_pilon.59.update	Q08043	skeletal	evm.model.000104F_arrow_pilon.59.update+Q08043	40.2844	TRUE
MYH1	evm.model.000055F_arrow_pilon.1_evm.model.000055F_arrow_pilon.4.update	P12882	skeletal	evm.model.000055F_arrow_pilon.1_evm.model.000055F_arrow_pilon.4.update+P12882	0	FALSE
FGF8	evm.model.000137F_arrow_pilon.67.update	P55075	skeletal	evm.model.000137F_arrow_pilon.67.update+P55075	4.33933	FALSE
PPP1R27	evm.model.000034F_arrow_pilon.77.2.update	Q86WC6	skeletal	evm.model.000034F_arrow_pilon.77.2.update+Q86WC6	11.1144	TRUE
CHRNG	evm.model.000404F_arrow_pilon.11.update	P07510	skeletal	evm.model.000404F_arrow_pilon.11.update+P07510	0.424874	FALSE
IDI2	MSTRG.16719.update	Q9BXS1	skeletal	MSTRG.16719.update+Q9BXS1	5.70547	TRUE
CHRNA10	evm.model.000204F_arrow_pilon.25.update	Q9GZZ6	skeletal	evm.model.000204F_arrow_pilon.25.update+Q9GZZ6	1.20152	FALSE
MYLK2	evm.model.000533F_arrow_pilon.8.update	Q9H1R3	skeletal	evm.model.000533F_arrow_pilon.8.update+Q9H1R3	1.66684	FALSE
KLHL30	evm.model.000105F_arrow_pilon.12.update	Q0D2K2	skeletal	evm.model.000105F_arrow_pilon.12.update+Q0D2K2	0.198137	FALSE
MYOD1	evm.model.000015F_arrow_pilon.82.update	P15172	skeletal	evm.model.000015F_arrow_pilon.82.update+P15172	0.184347	FALSE
CHRNA1	evm.model.000301F_arrow_pilon.25.update	P02708	skeletal	evm.model.000301F_arrow_pilon.25.update+P02708	0.00233867	FALSE
CHRND	evm.model.000301F_arrow_pilon.25.update	Q07001	skeletal	evm.model.000301F_arrow_pilon.25.update+Q07001	0.00233867	FALSE
PPDPFL	evm.TU.000246F_arrow_pilon.39	Q8WWR9	skeletal	evm.TU.000246F_arrow_pilon.39+Q8WWR9	10.9011	TRUE
PPM1N	evm.model.000842F_arrow_pilon.7.update	Q8N819	skeletal	evm.model.000842F_arrow_pilon.7.update+Q8N819	7.82616	TRUE
RASA4B	evm.model.000317F_arrow_pilon.29.2.update	C9J798	skeletal	evm.model.000317F_arrow_pilon.29.2.update+C9J798	21.2179	TRUE
CHMP1B	evm.model.000021F_arrow_pilon.50.update	Q7LBR1	skeletal	evm.model.000021F_arrow_pilon.50.update+Q7LBR1	3.65861	FALSE
DUSP29	evm.model.000293F_arrow_pilon.33.update	Q68J44	skeletal	evm.model.000293F_arrow_pilon.33.update+Q68J44	4.07244	FALSE
LBX1	evm.TU.000498F_arrow_pilon.4	P52954	skeletal	evm.TU.000498F_arrow_pilon.4+P52954	0	FALSE
MUSTN1	evm.TU.000035F_arrow_pilon.4	Q8IVN3	skeletal	evm.TU.000035F_arrow_pilon.4+Q8IVN3	0.399918	FALSE
ASB16	evm.model.000096F_arrow_pilon.46.update	Q96NS5	skeletal	evm.model.000096F_arrow_pilon.46.update+Q96NS5	7.25205	TRUE
C4orf54	evm.model.000198F_arrow_pilon.33.update	D6RIA3	skeletal	evm.model.000198F_arrow_pilon.33.update+D6RIA3	0	FALSE
EEF1A2	evm.model.000338F_arrow_pilon.5.update	Q05639	skeletal	evm.model.000338F_arrow_pilon.5.update+Q05639	1793.95	TRUE
FBXO32	evm.model.000215F_arrow_pilon.41.update	Q969P5	skeletal	evm.model.000215F_arrow_pilon.41.update+Q969P5	21.6174	TRUE
HOXC10	evm.model.000199F_arrow_pilon.8.update	Q9NYD6	skeletal	evm.model.000199F_arrow_pilon.8.update+Q9NYD6	0.0377199	FALSE
LSMEM1	evm.TU.000034F_arrow_pilon.44	Q8N8F7	skeletal	evm.TU.000034F_arrow_pilon.44+Q8N8F7	2.75441	FALSE
MSS51	evm.model.000365F_arrow_pilon.7.update	Q4VC12	skeletal	evm.model.000365F_arrow_pilon.7.update+Q4VC12	0.436563	FALSE
MYADML2	evm.model.000309F_arrow_pilon.10.update	A6NDP7	skeletal	evm.model.000309F_arrow_pilon.10.update+A6NDP7	1.62714	FALSE
PCNT	evm.model.000624F_arrow_pilon.16.update	O95613	skeletal	evm.model.000624F_arrow_pilon.16.update+O95613	1.52672	FALSE
TRIM63	evm.model.000105F_arrow_pilon.55.update	Q969Q1	skeletal	evm.model.000105F_arrow_pilon.55.update+Q969Q1	7.21745	TRUE
KBTBD13	MSTRG.4261.update	C9JR72	skeletal	MSTRG.4261.update+C9JR72	4.5658	FALSE
MTRNR2L4	evm.TU.000048F_arrow_pilon.11	P0CJ71	skeletal	evm.TU.000048F_arrow_pilon.11+P0CJ71	0.617422	FALSE
NFIC	evm.TU.000738F_arrow_pilon.3	P08651	skeletal	evm.TU.000738F_arrow_pilon.3+P08651	3.51323	FALSE
PGPEP1L	evm.model.000000F_arrow_pilon.20.update	A6NFU8	skeletal	evm.model.000000F_arrow_pilon.20.update+A6NFU8	2.16978	FALSE
TMEM70	evm.TU.001145F_arrow_pilon.5	Q9BUB7	skeletal	evm.TU.001145F_arrow_pilon.5+Q9BUB7	4.79784	FALSE
KCNK7	evm.model.000348F_arrow_pilon.14.update	Q9Y2U2	skin	evm.model.000348F_arrow_pilon.14.update+Q9Y2U2	0.935347	FALSE
KLK5	evm.model.000208F_arrow_pilon.32.update	Q9Y337	skin	evm.model.000208F_arrow_pilon.32.update+Q9Y337	0.015887	FALSE
KLK9	evm.model.000208F_arrow_pilon.32.update	Q9UKQ9	skin	evm.model.000208F_arrow_pilon.32.update+Q9UKQ9	0.015887	FALSE
LGALS7B	evm.model.000064F_arrow_pilon.16.update	P47929	skin	evm.model.000064F_arrow_pilon.16.update+P47929	27.6032	TRUE
KRTAP3-3	evm.model.000129F_arrow_pilon.18.update	Q9BYR6	skin	evm.model.000129F_arrow_pilon.18.update+Q9BYR6	26.0642	TRUE
KRTAP3-2	evm.model.000129F_arrow_pilon.18.update	Q9BYR7	skin	evm.model.000129F_arrow_pilon.18.update+Q9BYR7	26.0642	TRUE
DCD	evm.model.000129F_arrow_pilon.18.update	P81605	skin	evm.model.000129F_arrow_pilon.18.update+P81605	26.0642	TRUE
KRTAP2-2	evm.model.000002F_arrow_pilon.24.update	Q9BYT5	skin	evm.model.000002F_arrow_pilon.24.update+Q9BYT5	1.68314	FALSE
C1orf68	evm.model.000002F_arrow_pilon.24.update	Q5T750	skin	evm.model.000002F_arrow_pilon.24.update+Q5T750	1.68314	FALSE
KRTAP1-4	evm.model.000002F_arrow_pilon.24.update	P0C5Y4	skin	evm.model.000002F_arrow_pilon.24.update+P0C5Y4	1.68314	FALSE
DLX3	evm.model.000199F_arrow_pilon.11.update	O60479	skin	evm.model.000199F_arrow_pilon.11.update+O60479	0.251579	FALSE
LCE2A	evm.model.000465F_arrow_pilon.9.1.update	Q5TA79	skin	evm.model.000465F_arrow_pilon.9.1.update+Q5TA79	6.27739	TRUE
HS3ST6	evm.model.000067F_arrow_pilon.71.update	Q96QI5	skin	evm.model.000067F_arrow_pilon.71.update+Q96QI5	2.58384	FALSE
DSG1	MSTRG.2652.update	Q02413	skin	MSTRG.2652.update+Q02413	31.2516	TRUE
DSC1	MSTRG.2652.update	Q08554	skin	MSTRG.2652.update+Q08554	31.2516	TRUE
DSG4	MSTRG.2652.update	Q86SJ6	skin	MSTRG.2652.update+Q86SJ6	31.2516	TRUE
KRT35	evm.model.000087F_arrow_pilon.3.update	Q92764	skin	evm.model.000087F_arrow_pilon.3.update+Q92764	81.4511	TRUE
KRT27	evm.model.000087F_arrow_pilon.3.update	Q7Z3Y8	skin	evm.model.000087F_arrow_pilon.3.update+Q7Z3Y8	81.4511	TRUE
KRT26	evm.model.000087F_arrow_pilon.3.update	Q7Z3Y9	skin	evm.model.000087F_arrow_pilon.3.update+Q7Z3Y9	81.4511	TRUE
KRT83	evm.model.000087F_arrow_pilon.3.update	P78385	skin	evm.model.000087F_arrow_pilon.3.update+P78385	81.4511	TRUE
KRT37	evm.model.000087F_arrow_pilon.3.update	O76014	skin	evm.model.000087F_arrow_pilon.3.update+O76014	81.4511	TRUE
KRT34	evm.model.000087F_arrow_pilon.3.update	O76011	skin	evm.model.000087F_arrow_pilon.3.update+O76011	81.4511	TRUE
KRT10	evm.model.000087F_arrow_pilon.3.update	P13645	skin	evm.model.000087F_arrow_pilon.3.update+P13645	81.4511	TRUE
KRT75	evm.model.000087F_arrow_pilon.3.update	O95678	skin	evm.model.000087F_arrow_pilon.3.update+O95678	81.4511	TRUE
KRT31	evm.model.000087F_arrow_pilon.3.update	Q15323	skin	evm.model.000087F_arrow_pilon.3.update+Q15323	81.4511	TRUE
KRT1	evm.model.000087F_arrow_pilon.3.update	P04264	skin	evm.model.000087F_arrow_pilon.3.update+P04264	81.4511	TRUE
KRT14	evm.model.000087F_arrow_pilon.3.update	P02533	skin	evm.model.000087F_arrow_pilon.3.update+P02533	81.4511	TRUE
KRT38	evm.model.000087F_arrow_pilon.3.update	O76015	skin	evm.model.000087F_arrow_pilon.3.update+O76015	81.4511	TRUE
KRT39	evm.model.000087F_arrow_pilon.3.update	Q6A163	skin	evm.model.000087F_arrow_pilon.3.update+Q6A163	81.4511	TRUE
KRT2	evm.model.000087F_arrow_pilon.3.update	P35908	skin	evm.model.000087F_arrow_pilon.3.update+P35908	81.4511	TRUE
KRT81	evm.model.000087F_arrow_pilon.3.update	Q14533	skin	evm.model.000087F_arrow_pilon.3.update+Q14533	81.4511	TRUE
KRT25	evm.model.000087F_arrow_pilon.3.update	Q7Z3Z0	skin	evm.model.000087F_arrow_pilon.3.update+Q7Z3Z0	81.4511	TRUE
KRT80	evm.model.000087F_arrow_pilon.3.update	Q6KB66	skin	evm.model.000087F_arrow_pilon.3.update+Q6KB66	81.4511	TRUE
KRT33A	evm.model.000087F_arrow_pilon.3.update	O76009	skin	evm.model.000087F_arrow_pilon.3.update+O76009	81.4511	TRUE
KRT86	evm.model.000087F_arrow_pilon.3.update	O43790	skin	evm.model.000087F_arrow_pilon.3.update+O43790	81.4511	TRUE
KRT33B	evm.model.000087F_arrow_pilon.3.update	Q14525	skin	evm.model.000087F_arrow_pilon.3.update+Q14525	81.4511	TRUE
KRT77	evm.model.000087F_arrow_pilon.3.update	Q7Z794	skin	evm.model.000087F_arrow_pilon.3.update+Q7Z794	81.4511	TRUE
KRT79	evm.model.000087F_arrow_pilon.3.update	Q5XKE5	skin	evm.model.000087F_arrow_pilon.3.update+Q5XKE5	81.4511	TRUE
KRT82	evm.model.000087F_arrow_pilon.3.update	Q9NSB4	skin	evm.model.000087F_arrow_pilon.3.update+Q9NSB4	81.4511	TRUE
KRT28	evm.model.000087F_arrow_pilon.3.update	Q7Z3Y7	skin	evm.model.000087F_arrow_pilon.3.update+Q7Z3Y7	81.4511	TRUE
CALML5	evm.model.000109F_arrow_pilon.31.update	Q9NZT1	skin	evm.model.000109F_arrow_pilon.31.update+Q9NZT1	316.355	TRUE
SLC24A5	evm.TU.000058F_arrow_pilon.38	Q71RS6	skin	evm.TU.000058F_arrow_pilon.38+Q71RS6	3.84485	FALSE
GPRC5D	evm.model.000323F_arrow_pilon.6.update	Q9NZD1	skin	evm.model.000323F_arrow_pilon.6.update+Q9NZD1	3.65569	FALSE
KRT71	evm.model.000065F_arrow_pilon.21.update	Q3SY84	skin	evm.model.000065F_arrow_pilon.21.update+Q3SY84	0.898362	FALSE
KRT85	evm.model.000065F_arrow_pilon.21.update	P78386	skin	evm.model.000065F_arrow_pilon.21.update+P78386	0.898362	FALSE
KRT73	evm.model.000065F_arrow_pilon.21.update	Q86Y46	skin	evm.model.000065F_arrow_pilon.21.update+Q86Y46	0.898362	FALSE
AWAT2	evm.model.000435F_arrow_pilon.14.update	Q6E213	skin	evm.model.000435F_arrow_pilon.14.update+Q6E213	4.06261	FALSE
CDX4	evm.model.000074F_arrow_pilon.70.update	O14627	skin	evm.model.000074F_arrow_pilon.70.update+O14627	0.0322632	FALSE
CST6	evm.model.000285F_arrow_pilon.13.update	Q15828	skin	evm.model.000285F_arrow_pilon.13.update+Q15828	2.90681	FALSE
KLRF2	evm.TU.000095F_arrow_pilon.42	D3W0D1	skin	evm.TU.000095F_arrow_pilon.42+D3W0D1	0.030312	FALSE
KCNJ18	evm.model.000412F_arrow_pilon.25.update	B7U540	skin	evm.model.000412F_arrow_pilon.25.update+B7U540	17.4004	TRUE
SERPINA12	evm.model.000224F_arrow_pilon.6.update	Q8IW75	skin	evm.model.000224F_arrow_pilon.6.update+Q8IW75	8.23134	TRUE
PNPLA1	evm.model.000178F_arrow_pilon.38.update	Q8N8W4	skin	evm.model.000178F_arrow_pilon.38.update+Q8N8W4	6.16443	TRUE
COL17A1	evm.model.000118F_arrow_pilon.39.update	Q9UMD9	skin	evm.model.000118F_arrow_pilon.39.update+Q9UMD9	0.228914	FALSE
VSIG10L2	evm.model.000115F_arrow_pilon.21.update	P0DP72	skin	evm.model.000115F_arrow_pilon.21.update+P0DP72	4.03392	FALSE
CD207	evm.TU.000004F_arrow_pilon.13	Q9UJ71	skin	evm.TU.000004F_arrow_pilon.13+Q9UJ71	0.027397	FALSE
SPRR4	evm.model.000458F_arrow_pilon.3.update	Q96PI1	skin	evm.model.000458F_arrow_pilon.3.update+Q96PI1	2.38287	FALSE
KRTAP26-1	evm.model.000274F_arrow_pilon.10.update	Q6PEX3	skin	evm.model.000274F_arrow_pilon.10.update+Q6PEX3	1.67653	FALSE
FABP9	evm.model.000170F_arrow_pilon.45.update	Q0Z7S8	skin	evm.model.000170F_arrow_pilon.45.update+Q0Z7S8	0.027559	FALSE
THEM5	evm.model.000150F_arrow_pilon.43.update	Q8N1Q8	skin	evm.model.000150F_arrow_pilon.43.update+Q8N1Q8	8.45849	TRUE
KRTAP4-8	evm.TU.000051F_arrow_pilon.10	Q9BYQ9	skin	evm.TU.000051F_arrow_pilon.10+Q9BYQ9	0.0296429	FALSE
KRTAP4-4	evm.TU.000051F_arrow_pilon.10	Q9BYR3	skin	evm.TU.000051F_arrow_pilon.10+Q9BYR3	0.0296429	FALSE
KRTAP4-12	evm.TU.000051F_arrow_pilon.10	Q9BQ66	skin	evm.TU.000051F_arrow_pilon.10+Q9BQ66	0.0296429	FALSE
KRTAP4-7	evm.TU.000051F_arrow_pilon.10	Q9BYR0	skin	evm.TU.000051F_arrow_pilon.10+Q9BYR0	0.0296429	FALSE
KRTAP4-9	evm.TU.000051F_arrow_pilon.10	Q9BYQ8	skin	evm.TU.000051F_arrow_pilon.10+Q9BYQ8	0.0296429	FALSE
KRTAP10-11	evm.model.000410F_arrow_pilon.18.update	P60412	skin	evm.model.000410F_arrow_pilon.18.update+P60412	0.0361846	FALSE
KRTAP16-1	evm.model.000410F_arrow_pilon.18.update	A8MUX0	skin	evm.model.000410F_arrow_pilon.18.update+A8MUX0	0.0361846	FALSE
KRTAP29-1	evm.model.000410F_arrow_pilon.18.update	A8MX34	skin	evm.model.000410F_arrow_pilon.18.update+A8MX34	0.0361846	FALSE
KRTAP4-3	evm.model.000410F_arrow_pilon.18.update	Q9BYR4	skin	evm.model.000410F_arrow_pilon.18.update+Q9BYR4	0.0361846	FALSE
KRTAP10-4	evm.model.000410F_arrow_pilon.18.update	P60372	skin	evm.model.000410F_arrow_pilon.18.update+P60372	0.0361846	FALSE
KRTAP10-5	evm.model.000410F_arrow_pilon.18.update	P60370	skin	evm.model.000410F_arrow_pilon.18.update+P60370	0.0361846	FALSE
KRTAP10-12	evm.model.000410F_arrow_pilon.18.update	P60413	skin	evm.model.000410F_arrow_pilon.18.update+P60413	0.0361846	FALSE
KRTAP4-6	evm.model.000410F_arrow_pilon.18.update	Q9BYQ5	skin	evm.model.000410F_arrow_pilon.18.update+Q9BYQ5	0.0361846	FALSE
KRTAP12-3	evm.model.000410F_arrow_pilon.18.update	P60328	skin	evm.model.000410F_arrow_pilon.18.update+P60328	0.0361846	FALSE
KRTAP12-2	evm.model.000410F_arrow_pilon.18.update	P59991	skin	evm.model.000410F_arrow_pilon.18.update+P59991	0.0361846	FALSE
KRTAP10-2	evm.model.000410F_arrow_pilon.18.update	P60368	skin	evm.model.000410F_arrow_pilon.18.update+P60368	0.0361846	FALSE
KRTAP3-1	evm.TU.000089F_arrow_pilon.34	Q9BYR8	skin	evm.TU.000089F_arrow_pilon.34+Q9BYR8	15.9018	TRUE
KRTAP8-1	evm.model.000118F_arrow_pilon.1.update	Q8IUC2	skin	evm.model.000118F_arrow_pilon.1.update+Q8IUC2	5.57812	TRUE
KRTAP10-8	MSTRG.8114.update	P60410	skin	MSTRG.8114.update+P60410	0	FALSE
DCT	evm.model.000003F_arrow_pilon.129.update	P40126	skin	evm.model.000003F_arrow_pilon.129.update+P40126	0.0747479	FALSE
TYR	evm.model.000003F_arrow_pilon.129.update	P14679	skin	evm.model.000003F_arrow_pilon.129.update+P14679	0.0747479	FALSE
KRTAP13-1	evm.model.000356F_arrow_pilon.20.update	Q8IUC0	skin	evm.model.000356F_arrow_pilon.20.update+Q8IUC0	3.13991	FALSE
WFDC5	evm.TU.000407F_arrow_pilon.19	Q8TCV5	skin	evm.TU.000407F_arrow_pilon.19+Q8TCV5	2.24432	FALSE
ALOXE3	evm.TU.000155F_arrow_pilon.7	Q9BYJ1	skin	evm.TU.000155F_arrow_pilon.7+Q9BYJ1	0.00263556	FALSE
ALOX12B	evm.TU.000155F_arrow_pilon.7	O75342	skin	evm.TU.000155F_arrow_pilon.7+O75342	0.00263556	FALSE
ASPRV1	evm.TU.000117F_arrow_pilon.16	Q53RT3	skin	evm.TU.000117F_arrow_pilon.16+Q53RT3	1.02632	FALSE
CASP14	evm.model.000334F_arrow_pilon.13.update	P31944	skin	evm.model.000334F_arrow_pilon.13.update+P31944	7.11359	TRUE
LCE1F	evm.model.000108F_arrow_pilon.63.1.update	Q5T754	skin	evm.model.000108F_arrow_pilon.63.1.update+Q5T754	15.6565	TRUE
LCE2D	evm.model.000170F_arrow_pilon.48.update	Q5TA82	skin	evm.model.000170F_arrow_pilon.48.update+Q5TA82	88.6308	TRUE
LCE2B	evm.model.000170F_arrow_pilon.48.update	O14633	skin	evm.model.000170F_arrow_pilon.48.update+O14633	88.6308	TRUE
LCE2C	evm.model.000170F_arrow_pilon.48.update	Q5TA81	skin	evm.model.000170F_arrow_pilon.48.update+Q5TA81	88.6308	TRUE
BPIFC	evm.TU.000525F_arrow_pilon.21	Q8NFQ6	skin	evm.TU.000525F_arrow_pilon.21+Q8NFQ6	0	FALSE
PRR9	evm.model.000118F_arrow_pilon.34.update	Q5T870	skin	evm.model.000118F_arrow_pilon.34.update+Q5T870	10.1058	TRUE
AADACL2	evm.model.000436F_arrow_pilon.5.update	Q6P093	skin	evm.model.000436F_arrow_pilon.5.update+Q6P093	2.24016	FALSE
CCL27	evm.TU.000185F_arrow_pilon.22	Q9Y4X3	skin	evm.TU.000185F_arrow_pilon.22+Q9Y4X3	1.80317	FALSE
HOXC13	evm.model.000199F_arrow_pilon.10.update	P31276	skin	evm.model.000199F_arrow_pilon.10.update+P31276	0	FALSE
CLEC2A	evm.model.000010F_arrow_pilon.44.update	Q6UVW9	skin	evm.model.000010F_arrow_pilon.44.update+Q6UVW9	0.454721	FALSE
FLG2	evm.model.000089F_arrow_pilon.67.update	Q5D862	skin	evm.model.000089F_arrow_pilon.67.update+Q5D862	11.4922	TRUE
LAMB4	evm.model.000148F_arrow_pilon.27.update	A4D0S4	skin	evm.model.000148F_arrow_pilon.27.update+A4D0S4	15.0655	TRUE
NEU2	evm.model.000108F_arrow_pilon.61.update	Q9Y3R4	skin	evm.model.000108F_arrow_pilon.61.update+Q9Y3R4	5.91615	TRUE
LCE6A	evm.model.000090F_arrow_pilon.14.update	A0A183	skin	evm.model.000090F_arrow_pilon.14.update+A0A183	0	FALSE
LIPK	evm.model.000266F_arrow_pilon.43.update	Q5VXJ0	skin	evm.model.000266F_arrow_pilon.43.update+Q5VXJ0	0.513759	FALSE
LIPN	evm.model.000266F_arrow_pilon.43.update	Q5VXI9	skin	evm.model.000266F_arrow_pilon.43.update+Q5VXI9	0.513759	FALSE
LIPM	evm.model.000266F_arrow_pilon.43.update	Q5VYY2	skin	evm.model.000266F_arrow_pilon.43.update+Q5VYY2	0.513759	FALSE
LY6G6C	evm.model.000345F_arrow_pilon.16.update	O95867	skin	evm.model.000345F_arrow_pilon.16.update+O95867	1.04205	FALSE
IGFL2	evm.model.000090F_arrow_pilon.33.update	Q6UWQ7	skin	evm.model.000090F_arrow_pilon.33.update+Q6UWQ7	4.23361	FALSE
IGFL3	evm.model.000028F_arrow_pilon.54.update	Q6UXB1	skin	evm.model.000028F_arrow_pilon.54.update+Q6UXB1	1.00592	FALSE
ELOVL3	evm.model.000215F_arrow_pilon.15.update	Q9HB03	skin	evm.model.000215F_arrow_pilon.15.update+Q9HB03	8.38417	TRUE
GSDMA	evm.TU.000415F_arrow_pilon.7	Q96QA5	skin	evm.TU.000415F_arrow_pilon.7+Q96QA5	0	FALSE
KRTAP20-2	evm.model.000128F_arrow_pilon.54.update	Q3LI61	skin	evm.model.000128F_arrow_pilon.54.update+Q3LI61	9.43211	TRUE
IL37	evm.TU.000126F_arrow_pilon.14	Q9NZH6	skin	evm.TU.000126F_arrow_pilon.14+Q9NZH6	0	FALSE
PLA2G4E	evm.model.000004F_arrow_pilon.108.update	Q3MJ16	skin	evm.model.000004F_arrow_pilon.108.update+Q3MJ16	41.0998	TRUE
PLA2G4F	evm.model.000004F_arrow_pilon.108.update	Q68DD2	skin	evm.model.000004F_arrow_pilon.108.update+Q68DD2	41.0998	TRUE
POU2F3	evm.model.000117F_arrow_pilon.33.update	Q9UKI9	skin	evm.model.000117F_arrow_pilon.33.update+Q9UKI9	7.69839	TRUE
ACER1	evm.model.000152F_arrow_pilon.16.update	Q8TDN7	skin	evm.model.000152F_arrow_pilon.16.update+Q8TDN7	3.33378	FALSE
KRTAP13-2	evm.model.000081F_arrow_pilon.11.update	Q52LG2	skin	evm.model.000081F_arrow_pilon.11.update+Q52LG2	6.99359	TRUE
LCE4A	evm.TU.000088F_arrow_pilon.51	Q5TA78	skin	evm.TU.000088F_arrow_pilon.51+Q5TA78	103.41	TRUE
MLANA	evm.model.000089F_arrow_pilon.48.update	Q16655	skin	evm.model.000089F_arrow_pilon.48.update+Q16655	4.32118	FALSE
MT4	evm.model.000402F_arrow_pilon.17.update	P47944	skin	evm.model.000402F_arrow_pilon.17.update+P47944	0.380252	FALSE
CARD18	evm.TU.000054F_arrow_pilon.63	P57730	skin	evm.TU.000054F_arrow_pilon.63+P57730	0	FALSE
LY6G6D	evm.TU.000057F_arrow_pilon.70	O95868	skin	evm.TU.000057F_arrow_pilon.70+O95868	1.23834	FALSE
DNASE1L2	evm.model.000704F_arrow_pilon.5.update	Q92874	skin	evm.model.000704F_arrow_pilon.5.update+Q92874	0.164465	FALSE
GJB4	evm.model.000199F_arrow_pilon.2.update	Q9NTQ9	skin	evm.model.000199F_arrow_pilon.2.update+Q9NTQ9	0	FALSE
NKPD1	evm.model.000257F_arrow_pilon.11.update	Q17RQ9	skin	evm.model.000257F_arrow_pilon.11.update+Q17RQ9	4.5778	FALSE
RNF227	evm.model.000338F_arrow_pilon.14.update	A6NIN4	skin	evm.model.000338F_arrow_pilon.14.update+A6NIN4	0	FALSE
S100A3	evm.model.000279F_arrow_pilon.19.update	P33764	skin	evm.model.000279F_arrow_pilon.19.update+P33764	6.65352	TRUE
TMEM45A	evm.model.000458F_arrow_pilon.1.update	Q9NWC5	skin	evm.model.000458F_arrow_pilon.1.update+Q9NWC5	5.18166	TRUE
TREX2	evm.model.000094F_arrow_pilon.57.update	Q9BQ50	skin	evm.model.000094F_arrow_pilon.57.update+Q9BQ50	0.0726893	FALSE
DEGS1	evm.TU.000244F_arrow_pilon.22	O15121	skin	evm.TU.000244F_arrow_pilon.22+O15121	8.83686	TRUE
EPPK1	evm.model.000809F_arrow_pilon.1.1.update	P58107	skin	evm.model.000809F_arrow_pilon.1.1.update+P58107	12.0813	TRUE
IL1F10	evm.model.000319F_arrow_pilon.14.update	Q8WWZ1	skin	evm.model.000319F_arrow_pilon.14.update+Q8WWZ1	9.41407	TRUE
LYPD5	evm.TU.000165F_arrow_pilon.10	Q6UWN5	skin	evm.TU.000165F_arrow_pilon.10+Q6UWN5	0	FALSE
NLRP10	evm.model.000045F_arrow_pilon.77.update	Q86W26	skin	evm.model.000045F_arrow_pilon.77.update+Q86W26	3.38541	FALSE
WFDC12	evm.TU.000040F_arrow_pilon.58	Q8WWY7	skin	evm.TU.000040F_arrow_pilon.58+Q8WWY7	0.00315967	FALSE
MUC5AC	evm.TU.000492F_arrow_pilon.16	P98088	stomach	evm.TU.000492F_arrow_pilon.16+P98088	0.0859103	FALSE
GPR25	evm.model.000001F_arrow_pilon.86.1.update	O00155	stomach	evm.model.000001F_arrow_pilon.86.1.update+O00155	0.0991159	FALSE
CAPN8	evm.model.000036F_arrow_pilon.26.update	A6NHC0	stomach	evm.model.000036F_arrow_pilon.26.update+A6NHC0	16.873	TRUE
CHIA	evm.model.000003F_arrow_pilon.106.update	Q9BZP6	stomach	evm.model.000003F_arrow_pilon.106.update+Q9BZP6	22.9847	TRUE
VSIG2	evm.model.000226F_arrow_pilon.6.update	Q96IQ7	stomach	evm.model.000226F_arrow_pilon.6.update+Q96IQ7	30.3885	TRUE
VSIG1	evm.model.000226F_arrow_pilon.6.update	Q86XK7	stomach	evm.model.000226F_arrow_pilon.6.update+Q86XK7	30.3885	TRUE
TFF1	evm.TU.000095F_arrow_pilon.42	P04155	stomach	evm.TU.000095F_arrow_pilon.42+P04155	0.030312	FALSE
CTSE	evm.model.000070F_arrow_pilon.46.update	P14091	stomach	evm.model.000070F_arrow_pilon.46.update+P14091	36.2686	TRUE
PGA5	evm.model.000070F_arrow_pilon.46.update	P0DJD9	stomach	evm.model.000070F_arrow_pilon.46.update+P0DJD9	36.2686	TRUE
PGC	evm.model.000070F_arrow_pilon.46.update	P20142	stomach	evm.model.000070F_arrow_pilon.46.update+P20142	36.2686	TRUE
PGA3	evm.model.000070F_arrow_pilon.46.update	P0DJD8	stomach	evm.model.000070F_arrow_pilon.46.update+P0DJD8	36.2686	TRUE
PGA4	evm.model.000070F_arrow_pilon.46.update	P0DJD7	stomach	evm.model.000070F_arrow_pilon.46.update+P0DJD7	36.2686	TRUE
PDILT	evm.model.000051F_arrow_pilon.43.update	Q8N807	stomach	evm.model.000051F_arrow_pilon.43.update+Q8N807	546.941	TRUE
CA9	evm.TU.000084F_arrow_pilon.23	Q16790	stomach	evm.TU.000084F_arrow_pilon.23+Q16790	42.304	TRUE
CBLIF	evm.model.000167F_arrow_pilon.3.update	P27352	stomach	evm.model.000167F_arrow_pilon.3.update+P27352	72.9234	TRUE
LIPF	evm.model.000266F_arrow_pilon.43.update	P07098	stomach	evm.model.000266F_arrow_pilon.43.update+P07098	0.513759	FALSE
GKN1	evm.TU.000009F_arrow_pilon.29	Q9NS71	stomach	evm.TU.000009F_arrow_pilon.29+Q9NS71	0.0878039	FALSE
ATP4B	evm.model.000060F_arrow_pilon.52.update	P51164	stomach	evm.model.000060F_arrow_pilon.52.update+P51164	159.665	TRUE
GAST	evm.model.000118F_arrow_pilon.58.update	P01350	stomach	evm.model.000118F_arrow_pilon.58.update+P01350	0.00832011	FALSE
ATP4A	evm.model.000455F_arrow_pilon.10.4.update	P20648	stomach	evm.model.000455F_arrow_pilon.10.4.update+P20648	111.01	TRUE
GKN2	evm.model.000025F_arrow_pilon.89.update	Q86XP6	stomach	evm.model.000025F_arrow_pilon.89.update+Q86XP6	0.00494133	FALSE
KCNE2	evm.TU.000179F_arrow_pilon.38	Q9Y6J6	stomach	evm.TU.000179F_arrow_pilon.38+Q9Y6J6	0.152794	FALSE
GHRL	evm.TU.000268F_arrow_pilon.24	Q9UBU3	stomach	evm.TU.000268F_arrow_pilon.24+Q9UBU3	15.7113	TRUE
BARX1	evm.TU.000026F_arrow_pilon.34	Q9HBU1	stomach	evm.TU.000026F_arrow_pilon.34+Q9HBU1	1.10181	FALSE
SMIM38	evm.model.000088F_arrow_pilon.31.update	A0A286YFK9	stomach	evm.model.000088F_arrow_pilon.31.update+A0A286YFK9	1.76035	FALSE
A4GNT	evm.model.001041F_arrow_pilon.6.update	Q9UNA3	stomach	evm.model.001041F_arrow_pilon.6.update+Q9UNA3	0.0691371	FALSE
SLC9A4	evm.model.000176F_arrow_pilon.31.update	Q6AI14	stomach	evm.model.000176F_arrow_pilon.31.update+Q6AI14	12.4479	TRUE
XYLT2	evm.model.000100F_arrow_pilon.5.update	Q9H1B5	stomach	evm.model.000100F_arrow_pilon.5.update+Q9H1B5	11.3867	TRUE
ANXA10	evm.model.000085F_arrow_pilon.15.update	Q9UJ72	stomach	evm.model.000085F_arrow_pilon.15.update+Q9UJ72	26.7989	TRUE
KPNA7	MSTRG.600.update	A9QM74	stomach	MSTRG.600.update+A9QM74	5.02633	TRUE
PSCA	MSTRG.7409.update	O43653	stomach	MSTRG.7409.update+O43653	2.26885	FALSE
RFLNA	evm.model.000345F_arrow_pilon.11.update	Q6ZTI6	stomach	evm.model.000345F_arrow_pilon.11.update+Q6ZTI6	0	FALSE
TAAR1	evm.model.000128F_arrow_pilon.55.update	Q96RJ0	stomach	evm.model.000128F_arrow_pilon.55.update+Q96RJ0	0.00389544	FALSE
TFF2	evm.model.000020F_arrow_pilon.36.update	Q03403	stomach	evm.model.000020F_arrow_pilon.36.update+Q03403	1.99401	FALSE
FAM177B	evm.model.000200F_arrow_pilon.41.update	A6PVY3	stomach	evm.model.000200F_arrow_pilon.41.update+A6PVY3	8.12606	TRUE
STARD6	evm.TU.000084F_arrow_pilon.8	P59095	testis	evm.TU.000084F_arrow_pilon.8+P59095	5.05282	TRUE
[truncated: 905 more rows]
